# Supplementary material for: Nisin Mutant Prevention Concentration and the Role of Subinhibitory Concentrations on Resistance Development by Diabetic Foot Staphylococci
Source: Antibiotics (Basel). 2022 Jul 19;11(7):972. doi: 10.3390/antibiotics11070972 (PMC9311964; doi:10.3390/antibiotics11070972)
Supplement: Supplementary file 1 [file antibiotics-11-00972-s001.zip]

Archive with 93 entries (91 files):
- Supplementary_data_legend.pdf
- Supplementary_Table_S1.xlsx
- Supplementary_Table_S2.xlsx
- S_aureus_ATCC_29213/
- S_aureus_ATCC_29213/strain10_VS_strain18_atcc_VEP.xlsx
- S_aureus_ATCC_29213/strain10_VS_strain1_atcc_VEP.xlsx
- S_aureus_ATCC_29213/strain11_VS_strain19_atcc_VEP.xlsx
- S_aureus_ATCC_29213/strain11_VS_strain1_atcc_VEP.xlsx
- S_aureus_ATCC_29213/strain12_VS_strain1_atcc_VEP.xlsx
- S_aureus_ATCC_29213/strain12_VS_strain20_atcc_VEP.xlsx
- S_aureus_ATCC_29213/strain13_VS_strain1_atcc_VEP.xlsx
- S_aureus_ATCC_29213/strain14_VS_strain2_atcc_VEP.xlsx
- S_aureus_ATCC_29213/strain15_VS_strain21_atcc_VEP.xlsx
- S_aureus_ATCC_29213/strain15_VS_strain2_atcc_VEP.xlsx
- S_aureus_ATCC_29213/strain16_VS_strain22_atcc_VEP.xlsx
- S_aureus_ATCC_29213/strain16_VS_strain2_atcc_VEP.xlsx
- S_aureus_ATCC_29213/strain17_VS_strain23_atcc_VEP.xlsx
- S_aureus_ATCC_29213/strain17_VS_strain2_atcc_VEP.xlsx
- S_aureus_ATCC_29213/strain18_VS_strain1_atcc_VEP.xlsx
- S_aureus_ATCC_29213/strain19_VS_strain1_atcc_VEP.xlsx
- S_aureus_ATCC_29213/strain20_VS_strain1_atcc_VEP.xlsx
- S_aureus_ATCC_29213/strain21_VS_strain2_atcc_VEP.xlsx
- S_aureus_ATCC_29213/strain22_VS_strain2_atcc_VEP.xlsx
- S_aureus_ATCC_29213/strain23_VS_strain2_atcc_VEP.xlsx
- S_aureus_ATCC_29213/strain3_VS_strain17_atcc_VEP.xlsx
- S_aureus_ATCC_29213/strain3_VS_strain23_atcc_VEP.xlsx
- S_aureus_ATCC_29213/strain3_VS_strain2_atcc_VEP.xlsx
- S_aureus_ATCC_29213/strain3_VS_strain9_atcc_VEP.xlsx
- S_aureus_ATCC_29213/strain4_VS_strain16_atcc_VEP.xlsx
- S_aureus_ATCC_29213/strain4_VS_strain22_atcc_VEP.xlsx
- S_aureus_ATCC_29213/strain4_VS_strain2_atcc_VEP.xlsx
- S_aureus_ATCC_29213/strain4_VS_strain8_atcc_VEP.xlsx
- S_aureus_ATCC_29213/strain5_VS_strain15_atcc_VEP.xlsx
- S_aureus_ATCC_29213/strain5_VS_strain21_atcc_VEP.xlsx
- S_aureus_ATCC_29213/strain5_VS_strain2_atcc_VEP.xlsx
- S_aureus_ATCC_29213/strain5_VS_strain7_atcc_VEP.xlsx
- S_aureus_ATCC_29213/strain6_VS_strain14_atcc_VEP.xlsx
- S_aureus_ATCC_29213/strain6_VS_strain2_atcc_VEP.xlsx
- S_aureus_ATCC_29213/strain7_VS_strain15_atcc_VEP.xlsx
- S_aureus_ATCC_29213/strain7_VS_strain21_atcc_VEP.xlsx
- S_aureus_ATCC_29213/strain7_VS_strain2_atcc_VEP.xlsx
- S_aureus_ATCC_29213/strain8_VS_strain16_atcc_VEP.xlsx
- S_aureus_ATCC_29213/strain8_VS_strain22_atcc_VEP.xlsx
- S_aureus_ATCC_29213/strain8_VS_strain2_atcc_VEP.xlsx
- S_aureus_ATCC_29213/strain9_VS_strain17_atcc_VEP.xlsx
- S_aureus_ATCC_29213/strain9_VS_strain23_atcc_VEP.xlsx
- S_aureus_ATCC_29213/strain9_VS_strain2_atcc_VEP.xlsx
- S_aureus_newman/
- S_aureus_newman/strain10_VS_strain18_newman_VEP.xlsx
- S_aureus_newman/strain10_VS_strain1_newman_VEP.xlsx
- S_aureus_newman/strain11_VS_strain19_newman_VEP.xlsx
- S_aureus_newman/strain11_VS_strain1_newman_VEP.xlsx
- S_aureus_newman/strain12_VS_strain1_newman_VEP.xlsx
- S_aureus_newman/strain12_VS_strain20_newman_VEP.xlsx
- S_aureus_newman/strain13_VS_strain1_newman_VEP.xlsx
- S_aureus_newman/strain14_VS_strain13_newman_VEP.xlsx
- S_aureus_newman/strain14_VS_strain1_newman_VEP.xlsx
- S_aureus_newman/strain14_VS_strain2_newman_VEP.xlsx
- S_aureus_newman/strain15_VS_strain21_newman_VEP.xlsx
- S_aureus_newman/strain15_VS_strain2_newman_VEP.xlsx
- S_aureus_newman/strain16_VS_strain22_newman_VEP.xlsx
- S_aureus_newman/strain16_VS_strain2_newman_VEP.xlsx
- S_aureus_newman/strain17_VS_strain23_newman_VEP.xlsx
- S_aureus_newman/strain17_VS_strain2_newman_VEP.xlsx
- S_aureus_newman/strain18_VS_strain1_newman_VEP.xlsx
- S_aureus_newman/strain19_VS_strain1_newman_VEP.xlsx
- S_aureus_newman/strain20_VS_strain1_newman_VEP.xlsx
- S_aureus_newman/strain21_VS_strain2_newman_VEP.xlsx
- S_aureus_newman/strain22_VS_strain2_newman_VEP.xlsx
- S_aureus_newman/strain23_VS_strain2_newman_VEP.xlsx
- S_aureus_newman/strain3_VS_strain17_newman_VEP.xlsx
- S_aureus_newman/strain3_VS_strain23_newman_VEP.xlsx
- S_aureus_newman/strain3_VS_strain2_newman_VEP.xlsx
- S_aureus_newman/strain3_VS_strain9_newman_VEP.xlsx
- S_aureus_newman/strain4_VS_strain16_newman_VEP.xlsx
- S_aureus_newman/strain4_VS_strain22_newman_VEP.xlsx
- S_aureus_newman/strain4_VS_strain2_newman_VEP.xlsx
- S_aureus_newman/strain4_VS_strain8_newman_VEP.xlsx
- S_aureus_newman/strain5_VS_strain15_newman_VEP.xlsx
- S_aureus_newman/strain5_VS_strain21_newman_VEP.xlsx
- S_aureus_newman/strain5_VS_strain2_newman_VEP.xlsx
- S_aureus_newman/strain5_VS_strain7_newman_VEP.xlsx
- S_aureus_newman/strain6_VS_strain14_newman_VEP.xlsx
- S_aureus_newman/strain6_VS_strain2_newman_VEP.xlsx
- S_aureus_newman/strain7_VS_strain15_newman_VEP.xlsx
- S_aureus_newman/strain7_VS_strain21_newman_VEP.xlsx
- S_aureus_newman/strain7_VS_strain2_newman_VEP.xlsx
- S_aureus_newman/strain8_VS_strain16_newman_VEP.xlsx
- S_aureus_newman/strain8_VS_strain22_newman_VEP.xlsx
- S_aureus_newman/strain8_VS_strain2_newman_VEP.xlsx
- S_aureus_newman/strain9_VS_strain17_newman_VEP.xlsx
- S_aureus_newman/strain9_VS_strain23_newman_VEP.xlsx
- S_aureus_newman/strain9_VS_strain2_newman_VEP.xlsx
