# Supplementary material for: Nisin Mutant Prevention Concentration and the Role of Subinhibitory Concentrations on Resistance Development by Diabetic Foot Staphylococci
Source: Antibiotics (Basel). 2022 Jul 19;11(7):972. doi: 10.3390/antibiotics11070972 (PMC9311964; doi:10.3390/antibiotics11070972)
Supplement: Supplementary file 1 [file antibiotics-11-00972-s001.zip › Supplementary_Table_S1.xlsx]

## Sheet: 200605
Consequence	Description
transcript_ablation	A feature ablation whereby the deleted region includes a transcript feature
splice_acceptor_variant	A splice variant that changes the 2 base region at the 3' end of an intron
splice_donor_variant	A splice variant that changes the 2 base region at the 5' end of an intron
stop_gained	A sequence variant whereby at least one base of a codon is changed, resulting in a premature stop codon, leading to a shortened transcript
frameshift_variant	A sequence variant which causes a disruption of the translational reading frame, because the number of nucleotides inserted or deleted is not a multiple of three
stop_lost	A sequence variant where at least one base of the terminator codon (stop) is changed, resulting in an elongated transcript
start_lost	A codon variant that changes at least one base of the canonical start codon
transcript_amplification	A feature amplification of a region containing a transcript
inframe_insertion	An inframe non synonymous variant that inserts bases into in the coding sequence
inframe_deletion	An inframe non synonymous variant that deletes bases from the coding sequence
missense_variant	A sequence variant, that changes one or more bases, resulting in a different amino acid sequence but where the length is preserved
protein_altering_variant	A sequence_variant which is predicted to change the protein encoded in the coding sequence
splice_region_variant	A sequence variant in which a change has occurred within the region of the splice site, either within 1-3 bases of the exon or 3-8 bases of the intron
incomplete_terminal_codon_variant	A sequence variant where at least one base of the final codon of an incompletely annotated transcript is changed
start_retained_variant	A sequence variant where at least one base in the start codon is changed, but the start remains
stop_retained_variant	A sequence variant where at least one base in the terminator codon is changed, but the terminator remains
synonymous_variant	A sequence variant where there is no resulting change to the encoded amino acid
coding_sequence_variant	A sequence variant that changes the coding sequence
mature_miRNA_variant	A transcript variant located with the sequence of the mature miRNA
5_prime_UTR_variant	A UTR variant of the 5' UTR
3_prime_UTR_variant	A UTR variant of the 3' UTR
non_coding_transcript_exon_variant	A sequence variant that changes non-coding exon sequence in a non-coding transcript
intron_variant	A transcript variant occurring within an intron
NMD_transcript_variant	A variant in a transcript that is the target of NMD
non_coding_transcript_variant	A transcript variant of a non coding RNA gene
upstream_gene_variant	A sequence variant located 5' of a gene
downstream_gene_variant	A sequence variant located 3' of a gene
TFBS_ablation	A feature ablation whereby the deleted region includes a transcription factor binding site
TFBS_amplification	A feature amplification of a region containing a transcription factor binding site
TF_binding_site_variant	A sequence variant located within a transcription factor binding site
regulatory_region_ablation	A feature ablation whereby the deleted region includes a regulatory region
regulatory_region_amplification	A feature amplification of a region containing a regulatory region
feature_elongation	A sequence variant that causes the extension of a genomic feature, with regard to the reference sequence
regulatory_region_variant	A sequence variant located within a regulatory region
feature_truncation	A sequence variant that causes the reduction of a genomic feature, with regard to the reference sequence
intergenic_variant	A sequence variant located in the intergenic region, between genes
