# Supplementary material for: Nisin Mutant Prevention Concentration and the Role of Subinhibitory Concentrations on Resistance Development by Diabetic Foot Staphylococci
Source: Antibiotics (Basel). 2022 Jul 19;11(7):972. doi: 10.3390/antibiotics11070972 (PMC9311964; doi:10.3390/antibiotics11070972)
Supplement: Supplementary file 1 [file antibiotics-11-00972-s001.zip › Supplementary_Table_S2.xlsx]

## Sheet: Sheet1
CHROM	POS	REF	ALT	DP	DP_Frac
Chromosome	2	GAT	GATACTACTGCTCAATTTTTTTACTTTTATCGAT	6	7.75419e-08
Chromosome	4	TT	TTGCTCAATTTTTTTACTTTTATCGATT	8	1.03389e-07
Chromosome	27	G	A	64	8.27114e-07
Chromosome	55	G	A	99	1.27944e-06
Chromosome	89	C	T	309	3.99341e-06
Chromosome	93	C	T	312	4.03218e-06
Chromosome	137	A	G	383	4.94976e-06
Chromosome	152	T	A	187	2.41672e-06
Chromosome	165	C	T	248	3.20507e-06
Chromosome	210	C	T	193	2.49426e-06
Chromosome	292	C	A	187	2.41672e-06
Chromosome	358	T	A	392	5.06607e-06
Chromosome	393	A	G	802	1.03648e-05
Chromosome	621	T	C	918	1.18639e-05
Chromosome	735	T	A	858	1.10885e-05
Chromosome	903	C	T	2855	3.6897e-05
Chromosome	927	G	A	1424	1.84033e-05
Chromosome	939	G	A	1437	1.85713e-05
Chromosome	987	T	G	1319	1.70463e-05
Chromosome	1194	C	T	1142	1.47588e-05
Chromosome	1197	G	A	1111	1.43582e-05
Chromosome	1308	C	T	771	9.96413e-06
Chromosome	1491	A	G	628	8.11605e-06
Chromosome	1589	AG	A	40	5.16946e-07
Chromosome	1590	G	A	618	7.98682e-06
Chromosome	1623	C	G	636	8.21944e-06
Chromosome	1626	G	T	648	8.37452e-06
Chromosome	1641	A	G	946	1.22258e-05
Chromosome	1899	T	C	491	6.34551e-06
Chromosome	1924	G	A	822	1.06232e-05
Chromosome	1930	A	T	328	4.23896e-06
Chromosome	1931	A	G	328	4.23896e-06
Chromosome	1953	G	A	512	6.61691e-06
Chromosome	1962	G	A	483	6.24212e-06
Chromosome	2021	A	G	503	6.5006e-06
Chromosome	2047	CCA	C	476	6.15166e-06
Chromosome	2065	A	C	475	6.13873e-06
Chromosome	2142	G	T	256	3.30845e-06
Chromosome	2295	T	C	731	9.44719e-06
Chromosome	2600	G	A	1388	1.7938e-05
Chromosome	2612	A	G	2864	3.70133e-05
Chromosome	2621	A	G	1386	1.79122e-05
Chromosome	2930	C	T	727	9.39549e-06
Chromosome	2996	C	A	860	1.11143e-05
Chromosome	3008	G	A	1846	2.38571e-05
Chromosome	3065	G	A	2301	2.97373e-05
Chromosome	3134	C	T	1109	1.43323e-05
Chromosome	3298	A	T	299	3.86417e-06
Chromosome	3370	G	T,A	394	5.09192e-06
Chromosome	3372	G	T	170	2.19702e-06
Chromosome	3374	G	A	167	2.15825e-06
Chromosome	3385	A	G	169	2.1841e-06
Chromosome	3392	G	A	382	4.93683e-06
Chromosome	3517	A	T	123	1.58961e-06
Chromosome	3663	T	C	470	6.07412e-06
Chromosome	3739	A	G	930	1.2019e-05
Chromosome	4413	G	A	905	1.16959e-05
Chromosome	4428	C	T	970	1.25359e-05
Chromosome	4440	C	T	1017	1.31434e-05
Chromosome	4470	G	A	1277	1.65035e-05
Chromosome	4479	A	G	1375	1.777e-05
Chromosome	4587	G	A	1992	2.57439e-05
Chromosome	4614	T	C	2299	2.97115e-05
Chromosome	5236	C	A	2426	3.13528e-05
Chromosome	5376	T	C	2494	3.22316e-05
Chromosome	5631	G	A	1864	2.40897e-05
Chromosome	5745	G	T	1380	1.78346e-05
Chromosome	5748	C	T	1377	1.77959e-05
Chromosome	5901	T	C	1699	2.19573e-05
Chromosome	5928	C	T	1720	2.22287e-05
Chromosome	6246	A	T	2505	3.23737e-05
Chromosome	6279	C	T	4483	5.79367e-05
Chromosome	6507	C	T	1994	2.57698e-05
Chromosome	6645	C	A	1462	1.88944e-05
Chromosome	7509	C	T	1659	2.14403e-05
Chromosome	7512	A	G	1523	1.96827e-05
Chromosome	7524	T	A	1542	1.99283e-05
Chromosome	7536	C	A	1633	2.11043e-05
Chromosome	7644	G	A	2216	2.86388e-05
Chromosome	7860	C	T	3140	4.05803e-05
Chromosome	8118	C	T	2323	3.00216e-05
Chromosome	8160	A	G	2244	2.90007e-05
Chromosome	8380	G	A	651	8.4133e-06
Chromosome	8382	A	C	1057	1.36603e-05
Chromosome	8403	G	A	856	1.10626e-05
Chromosome	8407	T	C	887	1.14633e-05
Chromosome	8412	G	A	904	1.1683e-05
Chromosome	8430	G	A	1025	1.32467e-05
Chromosome	8433	T	A	1029	1.32984e-05
Chromosome	8440	A	C	1079	1.39446e-05
Chromosome	8460	T	G	1685	2.17763e-05
Chromosome	8469	A	T	1234	1.59478e-05
Chromosome	8475	T	C	1257	1.6245e-05
Chromosome	8494	A	G	3214	4.15366e-05
Chromosome	8496	C	T	1337	1.72789e-05
Chromosome	8502	G	A	1352	1.74728e-05
Chromosome	8505	C	T	1369	1.76925e-05
Chromosome	8511	C	T	1385	1.78993e-05
Chromosome	8512	T	C	1416	1.82999e-05
Chromosome	8514	A	C	1445	1.86747e-05
Chromosome	8532	A	T	3580	4.62667e-05
Chromosome	8541	A	T	2113	2.73077e-05
Chromosome	8542	C	T	2111	2.72818e-05
Chromosome	8544	A	G	2118	2.73723e-05
Chromosome	8721	T	A	2332	3.0138e-05
Chromosome	8730	C	T	4674	6.04051e-05
Chromosome	8792	A	G	2684	3.46871e-05
Chromosome	9210	C	T	5341	6.90252e-05
Chromosome	9327	A	C	2986	3.859e-05
Chromosome	9408	T	C	3014	3.89519e-05
Chromosome	9447	A	G	2835	3.66385e-05
Chromosome	9452	CAGAAGA	CAGA	836	1.08042e-05
Chromosome	9463	A	G	2670	3.45061e-05
Chromosome	9464	C	T	2670	3.45061e-05
Chromosome	9465	G	A	2671	3.45191e-05
Chromosome	9477	G	A	2684	3.46871e-05
Chromosome	9480	ATCTACTTC	ATC	228	2.94659e-06
Chromosome	9483	TACTTCAACT	TACT	2079	2.68683e-05
Chromosome	9489	AA	AATCTA,TA	124	1.60253e-06
Chromosome	9489	AA	AATCTA	43	5.55717e-07
Chromosome	9615	A	T	1309	1.69171e-05
Chromosome	9662	CAGATGAAGA	CAAATGAAGATGAAGA,CAGATGAAGATGAAGA	1717	2.21899e-05
Chromosome	9664	G	A	65	8.40037e-07
Chromosome	9669	AGA	AGATGA	821	1.06103e-05
Chromosome	9676	TAAAAAA	TAAAAAAA	167	2.15825e-06
Chromosome	9736	T	G	1264	1.63355e-05
Chromosome	9762	C	T	607	7.84466e-06
Chromosome	9786	G	A	825	1.0662e-05
Chromosome	9819	C	T	1029	1.32984e-05
Chromosome	9843	G	A	1235	1.59607e-05
Chromosome	9912	G	A	1827	2.36115e-05
Chromosome	9918	G	A	3746	4.8412e-05
Chromosome	9984	C	T	4172	5.39175e-05
Chromosome	10047	A	G	2239	2.89361e-05
Chromosome	10077	C	A	2292	2.9621e-05
Chromosome	10116	T	C	2249	2.90653e-05
Chromosome	10131	G	A	2211	2.85742e-05
Chromosome	10134	T	C	2194	2.83545e-05
Chromosome	10137	T	A	4503	5.81952e-05
Chromosome	10143	G	A	2250	2.90782e-05
Chromosome	10149	A	G	2205	2.84966e-05
Chromosome	10167	C	T	2299	2.97115e-05
Chromosome	10175	G	A	2297	2.96856e-05
Chromosome	10191	A	G	2331	3.0125e-05
Chromosome	10194	C	G	2328	3.00863e-05
Chromosome	11031	T	C	1212	1.56635e-05
Chromosome	11064	T	C	2579	3.33301e-05
Chromosome	11307	G	A	1705	2.20348e-05
Chromosome	11373	T	C	1869	2.41543e-05
Chromosome	11397	G	T	2086	2.69587e-05
Chromosome	11466	A	G	2415	3.12106e-05
Chromosome	11589	T	C	3239	4.18597e-05
Chromosome	11623	G	T	3063	3.95851e-05
Chromosome	11625	A	T	6325	8.17421e-05
Chromosome	11707	T	G	5975	7.72188e-05
Chromosome	11849	A	G	2619	3.3847e-05
Chromosome	11898	T	A	2693	3.48034e-05
Chromosome	12018	T	C	2841	3.67161e-05
Chromosome	12214	C	T	5243	6.77587e-05
Chromosome	12255	A	G	4881	6.30803e-05
Chromosome	12264	T	C	4533	5.85829e-05
Chromosome	12291	C	T	2129	2.75145e-05
Chromosome	12294	G	A	2134	2.75791e-05
Chromosome	12300	T	G	2035	2.62996e-05
Chromosome	12336	T	C	3377	4.36432e-05
Chromosome	12478	A	T	597	7.71542e-06
Chromosome	12646	G	T	450	5.81564e-06
Chromosome	13203	C	A	3281	4.24025e-05
Chromosome	13512	C	T	1377	1.77959e-05
Chromosome	13707	C	T	2073	2.67907e-05
Chromosome	13801	T	A	1810	2.33918e-05
Chromosome	13910	C	T	1881	2.43094e-05
Chromosome	14055	A	T	932	1.20448e-05
Chromosome	14095	G	A	753	9.73151e-06
Chromosome	14111	AT	ATT	896	1.15796e-05
Chromosome	14112	T	TG	89	1.1502e-06
Chromosome	14113	C	CC	124	1.60253e-06
Chromosome	14260	G	A	761	9.8349e-06
Chromosome	14330	G	T	709	9.16287e-06
Chromosome	14339	T	A	548	7.08216e-06
Chromosome	14340	C	A	546	7.05631e-06
Chromosome	14345	A	T	1231	1.5909e-05
Chromosome	14355	G	T	1039	1.34277e-05
Chromosome	14356	G	T	1029	1.32984e-05
Chromosome	14360	C	T	541	6.99169e-06
Chromosome	14368	T	A	991	1.28073e-05
Chromosome	14389	G	A	33	4.2648e-07
Chromosome	14397	T	A	539	6.96585e-06
Chromosome	14407	G	C	303	3.91587e-06
Chromosome	14438	G	T	215	2.77858e-06
Chromosome	14440	A	T	179	2.31333e-06
Chromosome	14441	G	T	182	2.3521e-06
Chromosome	14444	G	A,T	712	9.20164e-06
Chromosome	14445	T	G	179	2.31333e-06
Chromosome	14449	T	C	174	2.24872e-06
Chromosome	14474	C	T	603	7.79296e-06
Chromosome	14486	T	A	444	5.7381e-06
Chromosome	14497	G	A	465	6.0095e-06
Chromosome	14498	A	G	465	6.0095e-06
Chromosome	14522	A	G	699	9.03363e-06
Chromosome	14523	T	C	235	3.03706e-06
Chromosome	14533	G	A	312	4.03218e-06
Chromosome	14548	TAAAAAA	TAAAAA	55	7.10801e-07
Chromosome	14564	C	A	418	5.40209e-06
Chromosome	14575	A	G	346	4.47158e-06
Chromosome	14581	A	G	472	6.09996e-06
Chromosome	14590	C	A	497	6.42305e-06
Chromosome	14593	A	G	424	5.47963e-06
Chromosome	14594	C	T	925	1.19544e-05
Chromosome	14596	A	G	495	6.39721e-06
Chromosome	14602	T	G	495	6.39721e-06
Chromosome	14605	G	A	537	6.94e-06
Chromosome	14617	C	T	460	5.94488e-06
Chromosome	14628	T	C	472	6.09996e-06
Chromosome	14630	A	G	556	7.18555e-06
Chromosome	14631	T	C	485	6.26797e-06
Chromosome	14638	T	C	560	7.23724e-06
Chromosome	14723	A	G	653	8.43914e-06
Chromosome	14732	A	G	578	7.46987e-06
Chromosome	14761	G	A	769	9.93829e-06
Chromosome	14775	T	C	1677	2.1673e-05
Chromosome	14855	G	A	2004	2.5899e-05
Chromosome	14908	G	A	1405	1.81577e-05
Chromosome	14929	T	G	3276	4.23379e-05
Chromosome	15073	C	T	2544	3.28778e-05
Chromosome	15115	T	C	2742	3.54366e-05
Chromosome	15127	T	G	2871	3.71038e-05
Chromosome	15133	C	T	5656	7.30962e-05
Chromosome	15163	A	G	2700	3.48939e-05
Chromosome	15212	C	T	2709	3.50102e-05
Chromosome	15223	T	C	2720	3.51523e-05
Chromosome	15235	G	A	2564	3.31362e-05
Chromosome	15292	A	G	2224	2.87422e-05
Chromosome	15420	A	G	2652	3.42735e-05
Chromosome	15531	C	T	1373	1.77442e-05
Chromosome	15573	A	G	2874	3.71426e-05
Chromosome	15600	A	G	1332	1.72143e-05
Chromosome	15634	A	G	1111	1.43582e-05
Chromosome	15730	G	A	475	6.13873e-06
Chromosome	15835	T	G	520	6.7203e-06
Chromosome	15838	A	T	500	6.46182e-06
Chromosome	15841	T	C	510	6.59106e-06
Chromosome	15852	G	A	518	6.69445e-06
Chromosome	15855	T	C	520	6.7203e-06
Chromosome	15859	T	A	507	6.55229e-06
Chromosome	15877	C	T	536	6.92708e-06
Chromosome	15894	C	T	505	6.52644e-06
Chromosome	16143	T	C	2557	3.30458e-05
Chromosome	16149	G	A	2512	3.24642e-05
Chromosome	16208	C	T	1558	2.0135e-05
Chromosome	16292	T	G	1898	2.45291e-05
Chromosome	16325	A	T	1936	2.50202e-05
Chromosome	16385	T	C	1816	2.34693e-05
Chromosome	16401	C	A	1820	2.3521e-05
Chromosome	16413	A	G	1776	2.29524e-05
Chromosome	16436	A	T	1841	2.37924e-05
Chromosome	16478	T	C	1716	2.2177e-05
Chromosome	16511	A	G	1881	2.43094e-05
Chromosome	16514	T	A	1800	2.32626e-05
Chromosome	16535	C	T	3443	4.44961e-05
Chromosome	16571	C	T	2072	2.67778e-05
Chromosome	16586	T	C	2194	2.83545e-05
Chromosome	16638	C	T	2367	3.05903e-05
Chromosome	16780	A	G	2101	2.71526e-05
Chromosome	16781	T	A	2097	2.71009e-05
Chromosome	16829	C	T	1903	2.45937e-05
Chromosome	16863	G	A	1376	1.77829e-05
Chromosome	16883	A	G	2916	3.76854e-05
Chromosome	16889	G	C	2965	3.83186e-05
Chromosome	16895	G	A	1511	1.95276e-05
Chromosome	16901	G	C	1467	1.8959e-05
Chromosome	16904	C	T	1474	1.90495e-05
Chromosome	16928	T	C	2555	3.30199e-05
Chromosome	16943	A	T	1249	1.61416e-05
Chromosome	16979	C	T	1141	1.47459e-05
Chromosome	16982	G	A	1129	1.45908e-05
Chromosome	16991	T	C	1020	1.31821e-05
Chromosome	16997	G	A,T	1967	2.54208e-05
Chromosome	17003	T	C	932	1.20448e-05
Chromosome	17010	C	T	850	1.09851e-05
Chromosome	17013	C	T	847	1.09463e-05
Chromosome	17023	G	A	825	1.0662e-05
Chromosome	17027	C	A	724	9.35672e-06
Chromosome	17051	C	T	574	7.41817e-06
Chromosome	17054	A	G	574	7.41817e-06
Chromosome	17075	T	C	464	5.99657e-06
Chromosome	17084	AT	ATGT	984	1.27169e-05
Chromosome	17095	C	T	306	3.95464e-06
Chromosome	17108	C	T	308	3.98048e-06
Chromosome	17135	A	G	366	4.73006e-06
Chromosome	17164	T	A	848	1.09593e-05
Chromosome	17231	C	T	384	4.96268e-06
Chromosome	17334	T	C	753	9.73151e-06
Chromosome	17419	A	G	657	8.49084e-06
Chromosome	17432	G	A	1508	1.94889e-05
Chromosome	17476	A	G	891	1.1515e-05
Chromosome	17492	T	C	676	8.73639e-06
Chromosome	17549	A	G	772	9.97706e-06
Chromosome	17611	C	T	517	6.68153e-06
Chromosome	17653	G	A	633	8.18067e-06
Chromosome	17683	A	G	1171	1.51336e-05
Chromosome	17755	G	A	1040	1.34406e-05
Chromosome	17832	C	T	1180	1.52499e-05
Chromosome	17948	A	G	1037	1.34018e-05
Chromosome	17970	C	T	874	1.12953e-05
Chromosome	18121	A	G	927	1.19802e-05
Chromosome	18203	G	A	2895	3.7414e-05
Chromosome	18433	C	T	1302	1.68266e-05
Chromosome	18478	A	G	1415	1.8287e-05
Chromosome	18534	T	G	1200	1.55084e-05
Chromosome	18637	G	A	946	1.22258e-05
Chromosome	18651	G	A	1690	2.1841e-05
Chromosome	18777	C	T	574	7.41817e-06
Chromosome	18885	G	T	1300	1.68007e-05
Chromosome	18921	C	T	1350	1.74469e-05
Chromosome	18939	C	T	1436	1.85584e-05
Chromosome	18972	T	C	1353	1.74857e-05
Chromosome	18975	C	T	1321	1.70721e-05
Chromosome	18981	A	G	1550	2.00317e-05
Chromosome	18984	C	T	1543	1.99412e-05
Chromosome	19066	T	C	1213	1.56764e-05
Chromosome	19113	C	T	1442	1.86359e-05
Chromosome	19128	T	C	1711	2.21124e-05
Chromosome	19146	C	T	1520	1.96439e-05
Chromosome	19188	A	G	1896	2.45032e-05
Chromosome	19191	C	T	2191	2.83157e-05
Chromosome	19197	C	T	2268	2.93108e-05
Chromosome	19290	T	A	2019	2.60928e-05
Chromosome	19317	C	T	2598	3.35756e-05
Chromosome	19488	A	T	6106	7.89118e-05
Chromosome	19521	T	A	3081	3.98178e-05
Chromosome	19629	C	T	3051	3.94301e-05
Chromosome	19680	T	C	2904	3.75303e-05
Chromosome	19690	A	G	2926	3.78146e-05
Chromosome	19707	C	T	2848	3.68066e-05
Chromosome	19716	G	A	2468	3.18956e-05
Chromosome	19870	T	C	3147	4.06707e-05
Chromosome	19971	T	C	3276	4.23379e-05
Chromosome	20007	C	A	3360	4.34235e-05
Chromosome	20151	C	T	2358	3.0474e-05
Chromosome	20199	G	T	4776	6.17234e-05
Chromosome	20501	G	T	1894	2.44774e-05
Chromosome	20507	A	G	1904	2.46066e-05
Chromosome	20561	G	A	3517	4.54525e-05
Chromosome	20600	A	G	1672	2.16083e-05
Chromosome	20799	G	A	3117	4.0283e-05
Chromosome	20877	T	G	1832	2.36761e-05
Chromosome	20892	G	A	1909	2.46712e-05
Chromosome	21273	G	A	3842	4.96527e-05
Chromosome	21324	A	T	3631	4.69258e-05
Chromosome	21486	G	A	5582	7.21398e-05
Chromosome	21537	A	T	5883	7.60298e-05
Chromosome	21556	T	C	3050	3.94171e-05
Chromosome	21670	T	C	3327	4.2997e-05
Chromosome	21981	C	T	1929	2.49297e-05
Chromosome	22059	T	C	1560	2.01609e-05
Chromosome	22080	C	T	1288	1.66457e-05
Chromosome	22107	T	C	1881	2.43094e-05
Chromosome	22134	C	A	658	8.50376e-06
Chromosome	22155	A	T	639	8.25821e-06
Chromosome	22191	ATT	ATTTT	46	5.94488e-07
Chromosome	22194	A	T	570	7.36648e-06
Chromosome	22195	A	T	571	7.3794e-06
Chromosome	22196	G	A	569	7.35356e-06
Chromosome	22262	A	G	880	1.13728e-05
Chromosome	22270	A	G	922	1.19156e-05
Chromosome	22271	A	G	961	1.24196e-05
Chromosome	22278	A	G	982	1.2691e-05
Chromosome	22287	G	A	1014	1.31046e-05
Chromosome	22293	G	A	1189	1.53662e-05
Chromosome	22310	A	G	1256	1.62321e-05
Chromosome	22318	A	G	2906	3.75561e-05
Chromosome	22321	G	T	1442	1.86359e-05
Chromosome	22322	A	T	1444	1.86618e-05
Chromosome	22355	G	A	1552	2.00575e-05
Chromosome	22657	A	T	1849	2.38958e-05
Chromosome	22804	T	C	3063	3.95851e-05
Chromosome	22810	C	T	1570	2.02901e-05
Chromosome	23011	T	C	1944	2.51236e-05
Chromosome	23017	A	T	1907	2.46454e-05
Chromosome	23030	C	T	1971	2.54725e-05
Chromosome	23182	C	T	2906	3.75561e-05
Chromosome	23221	A	G	2977	3.84737e-05
Chromosome	23317	G	A	5959	7.7012e-05
Chromosome	23374	T	C	2776	3.58761e-05
Chromosome	23437	C	T	2450	3.16629e-05
Chromosome	23470	C	T	2340	3.02413e-05
Chromosome	23589	A	G	3737	4.82957e-05
Chromosome	23748	A	G	639	8.25821e-06
Chromosome	23800	T	C	785	1.01451e-05
Chromosome	23802	A	T	459	5.93196e-06
Chromosome	23805	C	T	755	9.75736e-06
Chromosome	23823	C	A	231	2.98536e-06
Chromosome	23829	T	A	215	2.77858e-06
Chromosome	23841	A	T	323	4.17434e-06
Chromosome	23848	C	T	220	2.8432e-06
Chromosome	23856	C	T	460	5.94488e-06
Chromosome	23865	C	T	193	2.49426e-06
Chromosome	23879	G	A	199	2.57181e-06
Chromosome	23899	CG	C	55	7.10801e-07
Chromosome	23911	T	A	159	2.05486e-06
Chromosome	23925	G	T	163	2.10655e-06
Chromosome	23929	G	T	173	2.23579e-06
Chromosome	23943	A	G	237	3.0629e-06
Chromosome	23986	C	T	423	5.4667e-06
Chromosome	23987	A	G	255	3.29553e-06
Chromosome	23988	C	T	253	3.26968e-06
Chromosome	23996	A	G	246	3.17922e-06
Chromosome	24030	G	A	566	7.31479e-06
Chromosome	24374	T	C	383	4.94976e-06
Chromosome	24416	A	G	361	4.66544e-06
Chromosome	24426	A	T	774	1.00029e-05
Chromosome	24437	C	T	389	5.0273e-06
Chromosome	24440	C	A	367	4.74298e-06
Chromosome	24442	AGTAACTTAG	AGTAACTTAGGTAACTTAG	410	5.2987e-06
Chromosome	24499	G	T	371	4.79467e-06
Chromosome	24550	G	A	1067	1.37895e-05
Chromosome	24552	C	T	401	5.18238e-06
Chromosome	24575	GTAACGAATAACGAATAA	GTAACGAATAA	365	4.71713e-06
Chromosome	24586	CGAATAATGA	TGAATAATGA,CGA	96	1.24067e-06
Chromosome	24640	T	C	867	1.12048e-05
Chromosome	24691	G	A	464	5.99657e-06
Chromosome	24695	C	T	244	3.15337e-06
Chromosome	24725	G	T	356	4.60082e-06
Chromosome	24804	A	G	319	4.12264e-06
Chromosome	24810	G	A	328	4.23896e-06
Chromosome	25018	G	T	1068	1.38025e-05
Chromosome	25085	C	T	1434	1.85325e-05
Chromosome	25159	A	T	2329	3.00992e-05
Chromosome	25432	T	C	2366	3.05774e-05
Chromosome	25585	T	C	1936	2.50202e-05
Chromosome	25736	T	C	1508	1.94889e-05
Chromosome	25738	A	G	1567	2.02514e-05
Chromosome	25753	C	T	582	7.52156e-06
Chromosome	25792	T	C	993	1.28332e-05
Chromosome	25804	G	T	1777	2.29653e-05
Chromosome	26002	T	C	1157	1.49527e-05
Chromosome	26041	C	T	901	1.16442e-05
Chromosome	26104	A	C	423	5.4667e-06
Chromosome	26524	C	T	1484	1.91787e-05
Chromosome	26531	T	C	2788	3.60311e-05
Chromosome	26560	A	T	1296	1.6749e-05
Chromosome	26605	G	T	1740	2.24872e-05
Chromosome	26635	C	T	751	9.70566e-06
Chromosome	26743	A	T	2759	3.56563e-05
Chromosome	26935	C	T	1242	1.60512e-05
Chromosome	26986	C	T	792	1.02355e-05
Chromosome	27055	T	C	1181	1.52628e-05
Chromosome	27130	T	C	1518	1.96181e-05
Chromosome	27244	C	T	1734	2.24096e-05
Chromosome	27247	T	C	3771	4.87351e-05
Chromosome	27370	G	T	2298	2.96985e-05
Chromosome	27414	C	T	645	8.33575e-06
Chromosome	27479	G	A	4605	5.95134e-05
Chromosome	27503	A	G	2220	2.86905e-05
Chromosome	27692	A	T	5420	7.00462e-05
Chromosome	27698	T	C	2969	3.83703e-05
Chromosome	27707	A	T	3093	3.99728e-05
Chromosome	27722	A	G	3026	3.9107e-05
Chromosome	27764	A	G	2916	3.76854e-05
Chromosome	27797	T	G	2416	3.12235e-05
Chromosome	27803	G	A	2449	3.165e-05
Chromosome	27805	A	G	4964	6.4153e-05
Chromosome	27817	T	C	5148	6.65309e-05
Chromosome	27863	T	C	4609	5.95651e-05
Chromosome	27917	G	A	2139	2.76437e-05
Chromosome	27965	C	T	2252	2.91041e-05
Chromosome	27971	T	C	2238	2.89231e-05
Chromosome	28003	C	T	2245	2.90136e-05
Chromosome	28292	T	C	1776	2.29524e-05
Chromosome	28305	C	T	1796	2.32109e-05
Chromosome	28322	G	A	3428	4.43023e-05
Chromosome	28346	G	A	1971	2.54725e-05
Chromosome	28403	T	C	4007	5.17851e-05
Chromosome	28460	T	C	4230	5.4667e-05
Chromosome	28487	T	C	4149	5.36202e-05
Chromosome	28532	C	T	4067	5.25605e-05
Chromosome	28550	A	G	3933	5.08287e-05
Chromosome	28565	T	G	2205	2.84966e-05
Chromosome	28587	T	A	3884	5.01955e-05
Chromosome	28589	G	A	1734	2.24096e-05
Chromosome	28628	C	T	1722	2.22545e-05
Chromosome	28691	T	C	3728	4.81794e-05
Chromosome	28763	C	T	1945	2.51365e-05
Chromosome	28814	G	T	1515	1.95793e-05
Chromosome	28907	A	G	1378	1.78088e-05
Chromosome	28910	C	T	2731	3.52945e-05
Chromosome	28959	A	G	2483	3.20894e-05
Chromosome	29009	A	G	1096	1.41643e-05
Chromosome	29015	A	T	1125	1.45391e-05
Chromosome	29042	A	G	2222	2.87163e-05
Chromosome	29069	T	C	1296	1.6749e-05
Chromosome	29156	G	A	2270	2.93367e-05
Chromosome	29159	C	T	2228	2.87939e-05
Chromosome	29162	A	G	2267	2.92979e-05
Chromosome	29165	T	C	2260	2.92074e-05
Chromosome	29172	G	T	2227	2.8781e-05
Chromosome	29174	T	A	2214	2.8613e-05
Chromosome	29189	C	T	2127	2.74886e-05
Chromosome	29192	G	A	2175	2.81089e-05
Chromosome	29197	G	A	1027	1.32726e-05
Chromosome	29201	A	T	2139	2.76437e-05
Chromosome	29203	A	G	2173	2.80831e-05
Chromosome	29216	T	C	2175	2.81089e-05
Chromosome	29232	G	A	2102	2.71655e-05
Chromosome	29237	T	C	2067	2.67132e-05
Chromosome	29246	A	G	2120	2.73981e-05
Chromosome	29249	T	C	2144	2.77083e-05
Chromosome	29252	C	T	2267	2.92979e-05
Chromosome	29295	A	G	1216	1.57152e-05
Chromosome	29362	T	C	1359	1.75632e-05
Chromosome	29363	G	T	1423	1.83904e-05
Chromosome	29369	T	A	1407	1.81836e-05
Chromosome	29465	T	C	1375	1.777e-05
Chromosome	29528	T	C	2324	3.00346e-05
Chromosome	29609	C	T	634	8.19359e-06
Chromosome	29645	CTTTTTT	CTTTTT	794	1.02614e-05
Chromosome	29659	C	T	527	6.81076e-06
Chromosome	29662	T	G	539	6.96585e-06
Chromosome	29665	A	T	518	6.69445e-06
Chromosome	29667	T	C	526	6.79784e-06
Chromosome	29672	C	A	518	6.69445e-06
Chromosome	29676	T	C	1162	1.50173e-05
Chromosome	29677	G	A	523	6.75907e-06
Chromosome	29681	T	C	513	6.62983e-06
Chromosome	29684	C	T	626	8.0902e-06
Chromosome	29690	C	T	525	6.78492e-06
Chromosome	29693	C	T	531	6.86246e-06
Chromosome	29712	T	A	582	7.52156e-06
Chromosome	29730	G	T	420	5.42793e-06
Chromosome	29739	G	A	851	1.0998e-05
Chromosome	29740	T	C	853	1.10239e-05
Chromosome	29748	T	C	409	5.28577e-06
Chromosome	29772	T	C	458	5.91903e-06
Chromosome	29795	A	G	483	6.24212e-06
Chromosome	29798	A	C	501	6.47475e-06
Chromosome	29828	A	T	529	6.83661e-06
Chromosome	29836	A	G	546	7.05631e-06
Chromosome	29928	C	T	773	9.98998e-06
Chromosome	29964	T	C	1070	1.38283e-05
Chromosome	29970	G	T	1084	1.40092e-05
Chromosome	30085	A	C	2608	3.37049e-05
Chromosome	30343	C	T	1206	1.55859e-05
Chromosome	30412	A	G	1213	1.56764e-05
Chromosome	30415	G	A	1202	1.55342e-05
Chromosome	30582	C	G	4545	5.8738e-05
Chromosome	30589	A	G	4482	5.79238e-05
Chromosome	30598	C	T	2346	3.03189e-05
Chromosome	30619	A	G	2066	2.67003e-05
Chromosome	30629	C	T	2012	2.60024e-05
Chromosome	30649	C	T	1987	2.56793e-05
Chromosome	30685	C	T	1812	2.34177e-05
Chromosome	30789	T	C	824	1.06491e-05
Chromosome	30792	G	T	834	1.07783e-05
Chromosome	30802	C	G	749	9.67981e-06
Chromosome	30806	T	C	1748	2.25905e-05
Chromosome	30815	G	A	994	1.28461e-05
Chromosome	30844	G	A	608	7.85758e-06
Chromosome	30866	TG	TGG	354	4.57497e-06
Chromosome	30867	GAGTT	GGAATTAAGTT,G	208	2.68812e-06
Chromosome	30868	A	G	133	1.71885e-06
Chromosome	30869	G	A	349	4.51035e-06
Chromosome	30870	T	A	842	1.08817e-05
Chromosome	30872	G	T	918	1.18639e-05
Chromosome	30874	ATC	A,AGGTTC	639	8.25821e-06
Chromosome	30875	T	G	534	6.90123e-06
Chromosome	30876	C	G	534	6.90123e-06
Chromosome	30877	G	T	376	4.85929e-06
Chromosome	30878	G	T	402	5.19531e-06
Chromosome	30881	T	A	518	6.69445e-06
Chromosome	30883	A	AGGTTCTAG	22	2.8432e-07
Chromosome	30893	G	A	1184	1.53016e-05
Chromosome	30894	T	A	1184	1.53016e-05
Chromosome	31058	T	C	1818	2.34952e-05
Chromosome	31059	A	G	1597	2.06391e-05
Chromosome	31089	T	A	2057	2.65839e-05
Chromosome	31096	C	T	2399	3.10038e-05
Chromosome	31107	G	C	2270	2.93367e-05
Chromosome	31118	C	T	2434	3.14562e-05
Chromosome	31162	C	A	2768	3.57727e-05
Chromosome	31188	T	A	2864	3.70133e-05
Chromosome	31190	C	A,T	5832	7.53707e-05
Chromosome	31194	C	T	5748	7.42851e-05
Chromosome	31195	A	G	5754	7.43627e-05
Chromosome	31227	G	A	2913	3.76466e-05
Chromosome	31238	C	T	2825	3.65093e-05
Chromosome	31245	T	A	2590	3.34723e-05
Chromosome	31247	C	T	5294	6.84178e-05
Chromosome	31253	G	A	5351	6.91544e-05
Chromosome	31254	C	T	2649	3.42347e-05
Chromosome	31263	A	T	2666	3.44545e-05
Chromosome	31273	C	T	2533	3.27356e-05
Chromosome	31274	C	T	2523	3.26064e-05
Chromosome	31275	A	T	2523	3.26064e-05
Chromosome	31295	T	C	5312	6.86504e-05
Chromosome	31303	A	G	2675	3.45708e-05
Chromosome	31307	A	C	2687	3.47258e-05
Chromosome	31320	A	G	5044	6.51869e-05
Chromosome	31322	G	A	2430	3.14045e-05
Chromosome	31326	C	T	5379	6.95163e-05
Chromosome	31364	A	G	2571	3.32267e-05
Chromosome	31365	C	A	2094	2.70621e-05
Chromosome	31366	A	T	2114	2.73206e-05
Chromosome	31374	G	A	4767	6.1607e-05
Chromosome	31379	A	C	2091	2.70234e-05
Chromosome	31393	A	G	2552	3.29812e-05
Chromosome	31428	T	C	4488	5.80013e-05
Chromosome	31433	C	T	1941	2.50848e-05
Chromosome	31534	G	A	2014	2.60282e-05
Chromosome	31581	C	A	2367	3.05903e-05
Chromosome	31668	C	G	2277	2.94272e-05
Chromosome	31677	T	C	2666	3.44545e-05
Chromosome	31755	T	C	2432	3.14303e-05
Chromosome	31761	T	C	2802	3.62121e-05
Chromosome	31764	A	G	5259	6.79655e-05
Chromosome	31773	G	A	2863	3.70004e-05
Chromosome	31779	G	A	2868	3.7065e-05
Chromosome	31782	T	A	2820	3.64447e-05
Chromosome	31788	G	A	2440	3.15337e-05
Chromosome	31797	A	G	5218	6.74356e-05
Chromosome	31827	T	C	5253	6.78879e-05
Chromosome	31866	A	G	2502	3.2335e-05
Chromosome	31878	C	T	4957	6.40625e-05
Chromosome	31914	G	A	4449	5.74973e-05
Chromosome	31962	A	T	2197	2.83933e-05
Chromosome	31971	A	G,T	4427	5.7213e-05
Chromosome	32004	T	C	2069	2.6739e-05
Chromosome	32061	T	C	4072	5.26251e-05
Chromosome	32082	A	C	4316	5.57785e-05
Chromosome	32121	G	A	4410	5.69933e-05
Chromosome	32158	A	G	2279	2.9453e-05
Chromosome	32172	T	C	4356	5.62954e-05
Chromosome	32190	G	A	2277	2.94272e-05
Chromosome	32199	A	G	2119	2.73852e-05
Chromosome	32235	A	G	2143	2.76954e-05
Chromosome	32237	C	T	2160	2.79151e-05
Chromosome	32298	T	A	4998	6.45924e-05
Chromosome	32307	A	T	5029	6.4993e-05
Chromosome	32319	C	T	5022	6.49026e-05
Chromosome	32325	C	G	2318	2.9957e-05
Chromosome	32406	G	A	2697	3.48551e-05
Chromosome	32433	G	T	2610	3.37307e-05
Chromosome	32469	T	C	2523	3.26064e-05
Chromosome	32511	C	T	2237	2.89102e-05
Chromosome	32573	C	T	1922	2.48393e-05
Chromosome	32574	G	A	1998	2.58215e-05
Chromosome	32580	C	T	1914	2.47359e-05
Chromosome	32595	C	T	1963	2.53691e-05
Chromosome	32613	G	A	3454	4.46383e-05
Chromosome	32616	C	T	1632	2.10914e-05
Chromosome	32628	G	A	3421	4.42118e-05
Chromosome	32670	C	T	1294	1.67232e-05
Chromosome	32688	A	G	2505	3.23737e-05
Chromosome	32715	T	C	1223	1.58056e-05
Chromosome	32781	C	A,T	2517	3.25288e-05
Chromosome	32838	T	C	3126	4.03993e-05
Chromosome	32899	T	A	2004	2.5899e-05
Chromosome	32914	A	C	2049	2.64806e-05
Chromosome	32983	G	A	2464	3.18439e-05
Chromosome	32998	A	G	2786	3.60053e-05
Chromosome	33013	A	G	5177	6.69057e-05
Chromosome	33014	C	T	2830	3.65739e-05
Chromosome	33028	G	A	2327	3.00733e-05
Chromosome	33030	C	A	2336	3.01896e-05
Chromosome	33033	C	T	2325	3.00475e-05
Chromosome	33038	T	C	2791	3.60699e-05
Chromosome	33043	G	A	5056	6.5342e-05
Chromosome	33055	A	C	5031	6.50189e-05
Chromosome	33060	A	G	2225	2.87551e-05
Chromosome	33063	T	G	5059	6.53807e-05
Chromosome	33064	C	A	2820	3.64447e-05
Chromosome	33067	G	A	2243	2.89877e-05
Chromosome	33078	A	G	2101	2.71526e-05
Chromosome	33084	G	A	2691	3.47775e-05
Chromosome	33086	T	C	4758	6.14907e-05
Chromosome	33088	G	A	4718	6.09738e-05
Chromosome	33111	C	T	1866	2.41155e-05
Chromosome	33116	C	G	1843	2.38183e-05
Chromosome	33128	G	A	1646	2.12723e-05
Chromosome	33133	A	G	1627	2.10268e-05
Chromosome	33136	A	T	4264	5.51064e-05
Chromosome	33138	A	G	1671	2.15954e-05
Chromosome	33145	G	A	1540	1.99024e-05
Chromosome	33148	A	G	1690	2.1841e-05
Chromosome	33159	C	T	1590	2.05486e-05
Chromosome	33171	A	C	2285	2.95305e-05
Chromosome	33179	C	T	2241	2.89619e-05
Chromosome	33183	A	C	1380	1.78346e-05
Chromosome	33191	T	C	1396	1.80414e-05
Chromosome	33205	G	A	1413	1.82611e-05
Chromosome	33207	G	A	1393	1.80026e-05
Chromosome	33236	C	A	1338	1.72918e-05
Chromosome	33238	A	G	1332	1.72143e-05
Chromosome	33246	T	C	1798	2.32367e-05
Chromosome	33257	A	C	3002	3.87968e-05
Chromosome	33274	T	G	2777	3.5889e-05
Chromosome	33297	G	T	1099	1.42031e-05
Chromosome	33321	C	T	947	1.22387e-05
Chromosome	33338	T	C	1812	2.34177e-05
Chromosome	33360	T	C	711	9.18871e-06
Chromosome	33385	TG	TGG	447	5.77687e-06
Chromosome	33387	A	G	734	9.48596e-06
Chromosome	33396	G	T	781	1.00934e-05
Chromosome	33401	C	A	784	1.01321e-05
Chromosome	33403	G	A	755	9.75736e-06
Chromosome	33412	T	C	795	1.02743e-05
Chromosome	33429	A	G	1587	2.05098e-05
Chromosome	33430	G	T	786	1.0158e-05
Chromosome	33432	A	G	790	1.02097e-05
Chromosome	33454	G	A	863	1.11531e-05
Chromosome	33547	G	A	2491	3.21928e-05
Chromosome	33558	A	G	1365	1.76408e-05
Chromosome	33564	C	T	2534	3.27485e-05
Chromosome	33736	T	C	2141	2.76695e-05
Chromosome	33753	C	A	2279	2.9453e-05
Chromosome	33835	T	C	5206	6.72805e-05
Chromosome	33871	C	G	2669	3.44932e-05
Chromosome	33892	C	A,T	5133	6.63371e-05
Chromosome	33904	C	A	2711	3.5036e-05
Chromosome	34003	T	A	4906	6.34034e-05
Chromosome	34030	G	A	2209	2.85483e-05
Chromosome	34120	A	G	1802	2.32884e-05
Chromosome	34129	C	T	1864	2.40897e-05
Chromosome	34150	A	T	1884	2.43482e-05
Chromosome	34156	G	A	499	6.4489e-06
Chromosome	34159	G	A	481	6.21628e-06
Chromosome	34165	T	C	428	5.53132e-06
Chromosome	35009	A	T	164	2.11948e-06
Chromosome	35276	A	G	613	7.9222e-06
Chromosome	36478	C	G	171	2.20994e-06
Chromosome	36489	C	T	286	3.69616e-06
Chromosome	36490	T	A	291	3.76078e-06
Chromosome	36501	C	A	324	4.18726e-06
Chromosome	36503	CACAAACAAA	CACAAACAAACAAA	626	8.0902e-06
Chromosome	36504	ACAA	ACAACCAA	57	7.36648e-07
Chromosome	36520	A	C	411	5.31162e-06
Chromosome	36521	C	A	416	5.37624e-06
Chromosome	36525	A	C	464	5.99657e-06
Chromosome	36605	G	A	883	1.14116e-05
Chromosome	36613	A	G	1544	1.99541e-05
Chromosome	36648	G	T	708	9.14994e-06
Chromosome	36663	GCC	GC	692	8.94317e-06
Chromosome	36732	C	T	460	5.94488e-06
Chromosome	36755	G	A	315	4.07095e-06
Chromosome	36768	C	T	91	1.17605e-06
Chromosome	36770	A	G	231	2.98536e-06
Chromosome	36783	T	C	145	1.87393e-06
Chromosome	36818	T	C	100	1.29236e-06
Chromosome	36828	G	A	93	1.2019e-06
Chromosome	36840	T	G	55	7.10801e-07
Chromosome	36854	T	C	60	7.75419e-07
Chromosome	36864	A	G	57	7.36648e-07
Chromosome	36909	A	G	3	3.87709e-08
Chromosome	36913	T	C	3	3.87709e-08
Chromosome	36984	A	C	30	3.87709e-07
Chromosome	37002	C	A	56	7.23724e-07
Chromosome	37006	C	T	58	7.49572e-07
Chromosome	37029	A	T	63	8.1419e-07
Chromosome	37037	G	A	64	8.27114e-07
Chromosome	37050	G	A	85	1.09851e-06
Chromosome	37060	T	C	85	1.09851e-06
Chromosome	37101	CATATAT	CATATATAT	107	1.38283e-06
Chromosome	37122	A	G	117	1.51207e-06
Chromosome	37131	T	A	119	1.53791e-06
Chromosome	37133	T	C	123	1.58961e-06
Chromosome	37164	T	G	167	2.15825e-06
Chromosome	37207	A	T	204	2.63642e-06
Chromosome	37211	G	T	202	2.61058e-06
Chromosome	37741	C	T	1898	2.45291e-05
Chromosome	38047	G	A	1002	1.29495e-05
Chromosome	38231	T	G	68	8.78808e-07
Chromosome	38324	G	A	836	1.08042e-05
Chromosome	38326	C	T	836	1.08042e-05
Chromosome	38331	T	C	840	1.08559e-05
Chromosome	38337	A	G	922	1.19156e-05
Chromosome	38454	C	T	1151	1.48751e-05
Chromosome	38658	TGAAGAAGAA	TGAAGAA	497	6.42305e-06
Chromosome	38746	C	T	718	9.27918e-06
Chromosome	38850	C	T	778	1.00546e-05
Chromosome	39024	G	A	1138	1.47071e-05
Chromosome	39042	T	C	1253	1.61933e-05
Chromosome	39169	A	C	1948	2.51753e-05
Chromosome	40602	A	G	358	4.62667e-06
Chromosome	40620	T	C	852	1.10109e-05
Chromosome	40629	G	A	1268	1.63872e-05
Chromosome	40659	T	A	827	1.06879e-05
Chromosome	40683	T	C	606	7.83173e-06
Chromosome	40935	T	C	1025	1.32467e-05
Chromosome	42691	A	T	829	1.07137e-05
Chromosome	42730	G	T	1429	1.84679e-05
Chromosome	42733	T	A	1168	1.50948e-05
Chromosome	42778	T	G	1874	2.42189e-05
Chromosome	42835	G	A	756	9.77028e-06
Chromosome	42898	T	C	320	4.13557e-06
Chromosome	42958	G	A	3817	4.93296e-05
Chromosome	42985	G	A	2107	2.72301e-05
Chromosome	42991	A	G	2082	2.6907e-05
Chromosome	43009	C	A	1955	2.52657e-05
Chromosome	43039	A	G	2103	2.71784e-05
Chromosome	43056	A	G	2138	2.76308e-05
Chromosome	43121	T	C	2383	3.07971e-05
Chromosome	43168	G	T	2113	2.73077e-05
Chromosome	43174	G	A	2030	2.6235e-05
Chromosome	43189	G	A	2225	2.87551e-05
Chromosome	43273	C	T	4698	6.07153e-05
Chromosome	43294	A	G	4534	5.85958e-05
Chromosome	43297	G	A	2233	2.88585e-05
Chromosome	43300	A	C	2207	2.85225e-05
Chromosome	43372	T	A	2184	2.82253e-05
Chromosome	43398	A	G	2140	2.76566e-05
Chromosome	43444	A	G	2299	2.97115e-05
Chromosome	43459	C	G	2086	2.69587e-05
Chromosome	43471	A	G	3981	5.1449e-05
Chromosome	43486	T	A	2009	2.59636e-05
Chromosome	43525	T	C	1696	2.19185e-05
Chromosome	43528	A	G	1702	2.19961e-05
Chromosome	43552	C	T	1667	2.15437e-05
Chromosome	43663	T	C	966	1.24842e-05
Chromosome	43736	C	A	624	8.06436e-06
Chromosome	43738	T	G	620	8.01266e-06
Chromosome	43759	C	T	544	7.03047e-06
Chromosome	43761	A	G	544	7.03047e-06
Chromosome	43765	A	T	508	6.56521e-06
Chromosome	43767	G	A	559	7.22432e-06
Chromosome	43776	T	C	524	6.77199e-06
Chromosome	43791	A	C	526	6.79784e-06
Chromosome	43806	A	G	466	6.02242e-06
Chromosome	43828	AT	ATGT	210	2.71397e-06
Chromosome	43830	A	G	341	4.40696e-06
Chromosome	43831	C	T	340	4.39404e-06
Chromosome	43833	A	C	338	4.36819e-06
Chromosome	43835	G	A	368	4.7559e-06
Chromosome	43848	A	C	308	3.98048e-06
Chromosome	43850	T	C	270	3.48939e-06
Chromosome	43851	A	G	270	3.48939e-06
Chromosome	43886	G	T	138	1.78346e-06
Chromosome	43888	A	T	106	1.36991e-06
Chromosome	43909	G	A	81	1.04682e-06
Chromosome	43915	T	A	78	1.00804e-06
Chromosome	43917	T	A	77	9.95121e-07
Chromosome	43926	A	T	9	1.16313e-07
Chromosome	43928	C	T	19	2.45549e-07
Chromosome	43936	T	A	10	1.29236e-07
Chromosome	43955	A	G	5	6.46182e-08
Chromosome	43984	G	A	270	3.48939e-06
Chromosome	43992	C	G	270	3.48939e-06
Chromosome	43994	T	A	263	3.39892e-06
Chromosome	44031	G	A	20	2.58473e-07
Chromosome	44033	G	A	12	1.55084e-07
Chromosome	44034	A	G	12	1.55084e-07
Chromosome	44042	T	G	410	5.2987e-06
Chromosome	44048	G	A	96	1.24067e-06
Chromosome	44056	C	T	99	1.27944e-06
Chromosome	44057	A	G	102	1.31821e-06
Chromosome	44060	C	T	99	1.27944e-06
Chromosome	44063	T	G	99	1.27944e-06
Chromosome	44066	A	G	101	1.30529e-06
Chromosome	44069	C	T	110	1.4216e-06
Chromosome	44084	T	G	250	3.23091e-06
Chromosome	44091	C	A	150	1.93855e-06
Chromosome	44172	A	T	377	4.87222e-06
Chromosome	44181	A	T	393	5.07899e-06
Chromosome	44189	T	C	427	5.5184e-06
Chromosome	44238	A	G	458	5.91903e-06
Chromosome	44250	C	A	471	6.08704e-06
Chromosome	44282	C	T	472	6.09996e-06
Chromosome	44285	G	C	469	6.06119e-06
Chromosome	44291	G	A	468	6.04827e-06
Chromosome	44294	A	T	469	6.06119e-06
Chromosome	44319	A	G	480	6.20335e-06
Chromosome	44331	G	A	294	3.79955e-06
Chromosome	44333	C	T	715	9.24041e-06
Chromosome	44364	T	C	295	3.81248e-06
Chromosome	44372	C	T	292	3.77371e-06
Chromosome	44389	C	T	240	3.10168e-06
Chromosome	44390	C	A	336	4.34235e-06
Chromosome	44392	A	G	336	4.34235e-06
Chromosome	44393	G	T	332	4.29065e-06
Chromosome	44396	G	T	319	4.12264e-06
Chromosome	44397	A	C	316	4.08387e-06
Chromosome	44402	G	T	88	1.13728e-06
Chromosome	44420	T	A	40	5.16946e-07
Chromosome	44436	T	G	186	2.4038e-06
Chromosome	44438	T	C	167	2.15825e-06
Chromosome	44458	T	C	69	8.91732e-07
Chromosome	44463	T	A	80	1.03389e-06
Chromosome	44476	C	T	59	7.62495e-07
Chromosome	44487	G	A	23	2.97244e-07
Chromosome	44496	A	G	7	9.04655e-08
Chromosome	44499	A	C	6	7.75419e-08
Chromosome	44500	C	T	6	7.75419e-08
Chromosome	44576	C	CAAAGAGA	3	3.87709e-08
Chromosome	44581	TAAA	TAAAA	22	2.8432e-07
Chromosome	44636	G	A	165	2.1324e-06
Chromosome	44642	A	G	172	2.22287e-06
Chromosome	44744	T	G	388	5.01438e-06
Chromosome	45334	T	C	274	3.54108e-06
Chromosome	45431	T	A	485	6.26797e-06
Chromosome	45515	G	A	576	7.44402e-06
Chromosome	45524	T	G	576	7.44402e-06
Chromosome	45535	C	A	565	7.30186e-06
Chromosome	46254	G	A	292	3.77371e-06
Chromosome	46275	G	A	269	3.47646e-06
Chromosome	46281	T	A	271	3.50231e-06
Chromosome	46326	A	AT	286	3.69616e-06
Chromosome	46327	C	T	32	4.13557e-07
Chromosome	46387	T	A	171	2.20994e-06
Chromosome	46433	T	G	161	2.08071e-06
Chromosome	46437	G	A	161	2.08071e-06
Chromosome	46450	G	T	170	2.19702e-06
Chromosome	46454	C	T	188	2.42965e-06
Chromosome	46541	G	A	182	2.3521e-06
Chromosome	46594	G	A	164	2.11948e-06
Chromosome	46646	G	T	228	2.94659e-06
Chromosome	46862	C	T	159	2.05486e-06
Chromosome	46889	C	T	150	1.93855e-06
Chromosome	46979	T	A	158	2.04194e-06
Chromosome	47077	T	A	266	3.43769e-06
Chromosome	47082	T	C	266	3.43769e-06
Chromosome	47084	A	C	318	4.10972e-06
Chromosome	47141	A	G	442	5.71225e-06
Chromosome	47164	G	A	460	5.94488e-06
Chromosome	47174	G	A	484	6.25505e-06
Chromosome	47186	A	G	500	6.46182e-06
Chromosome	47234	C	T	432	5.58302e-06
Chromosome	47237	A	C	425	5.49255e-06
Chromosome	47267	A	T	379	4.89806e-06
Chromosome	47288	G	C	317	4.0968e-06
Chromosome	47290	A	G	307	3.96756e-06
Chromosome	47303	T	A	258	3.3343e-06
Chromosome	47321	T	G	170	2.19702e-06
Chromosome	47324	T	C	162	2.09363e-06
Chromosome	47334	T	A	155	2.00317e-06
Chromosome	49291	T	C	5	6.46182e-08
Chromosome	49296	T	C	5	6.46182e-08
Chromosome	49325	C	T	27	3.48939e-07
Chromosome	49349	A	G	49	6.33259e-07
Chromosome	49380	T	C	78	1.00804e-06
Chromosome	49384	C	G	88	1.13728e-06
Chromosome	49410	A	G	116	1.49914e-06
Chromosome	49413	C	T	120	1.55084e-06
Chromosome	49431	T	C	114	1.4733e-06
Chromosome	49453	T	C	220	2.8432e-06
Chromosome	49458	G	A	221	2.85613e-06
Chromosome	49503	T	C	369	4.76883e-06
Chromosome	49549	A	G	354	4.57497e-06
Chromosome	49596	T	C	266	3.43769e-06
Chromosome	49608	T	A	265	3.42477e-06
Chromosome	49651	A	G	281	3.63155e-06
Chromosome	49752	C	T	666	8.60715e-06
Chromosome	49794	T	C	791	1.02226e-05
Chromosome	49800	G	A	787	1.01709e-05
Chromosome	49801	T	C	809	1.04552e-05
Chromosome	50190	G	A	297	3.83832e-06
Chromosome	50526	G	T	411	5.31162e-06
Chromosome	50654	G	T	225	2.90782e-06
Chromosome	50829	G	T	245	3.16629e-06
Chromosome	51011	C	T	965	1.24713e-05
Chromosome	51272	T	G	1071	1.38412e-05
Chromosome	53532	G	C	81	1.04682e-06
Chromosome	53535	G	T	82	1.05974e-06
Chromosome	53538	A	T	82	1.05974e-06
Chromosome	53555	C	T	108	1.39575e-06
Chromosome	53570	G	A	126	1.62838e-06
Chromosome	53628	A	G	407	5.25993e-06
Chromosome	53699	T	A	641	8.28406e-06
Chromosome	53741	C	T	739	9.55058e-06
Chromosome	53786	G	T	763	9.86074e-06
Chromosome	53800	G	A	771	9.96413e-06
Chromosome	53814	C	G	756	9.77028e-06
Chromosome	53826	A	G	805	1.04035e-05
Chromosome	53916	C	T	676	8.73639e-06
Chromosome	53929	T	C	663	8.56838e-06
Chromosome	53965	A	G	657	8.49084e-06
Chromosome	54045	G	A	1056	1.36474e-05
Chromosome	54064	C	T	348	4.49743e-06
Chromosome	54106	A	C	490	6.33259e-06
Chromosome	54119	G	A	158	2.04194e-06
Chromosome	54121	T	C	255	3.29553e-06
Chromosome	54143	T	C	356	4.60082e-06
Chromosome	54145	T	C	149	1.92562e-06
Chromosome	54146	ATAAT	ATAATTAAT	44	5.68641e-07
Chromosome	54191	C	T	119	1.53791e-06
Chromosome	54193	C	A	119	1.53791e-06
Chromosome	54263	T	C	309	3.99341e-06
Chromosome	54305	A	G	893	1.15408e-05
Chromosome	54312	G	T	922	1.19156e-05
Chromosome	54313	G	A	997	1.28849e-05
Chromosome	54382	T	A	2875	3.71555e-05
Chromosome	54383	G	A	2881	3.7233e-05
Chromosome	54385	A	C	2894	3.7401e-05
Chromosome	54409	A	G	3167	4.09292e-05
Chromosome	54412	G	A	3173	4.10067e-05
Chromosome	54415	T	C	3278	4.23637e-05
Chromosome	54444	A	C	3767	4.86834e-05
Chromosome	54445	G	T	3735	4.82698e-05
Chromosome	54451	A	G	3749	4.84508e-05
Chromosome	54460	A	G	1878	2.42706e-05
Chromosome	54480	A	G	1964	2.5382e-05
Chromosome	54481	T	C	1948	2.51753e-05
Chromosome	54496	C	T	3899	5.03893e-05
Chromosome	54508	G	A	1835	2.37149e-05
Chromosome	54517	G	A	1794	2.3185e-05
Chromosome	54584	T	C	1385	1.78993e-05
Chromosome	54590	C	A	1345	1.73823e-05
Chromosome	54596	T	C	2793	3.60958e-05
Chromosome	54601	A	G	1295	1.67361e-05
Chromosome	54608	C	T	2755	3.56047e-05
Chromosome	54610	C	A	2755	3.56047e-05
Chromosome	54622	A	G	1384	1.78863e-05
Chromosome	54715	A	G	1504	1.94372e-05
Chromosome	54841	G	A	1417	1.83128e-05
Chromosome	54850	A	G	1636	2.11431e-05
Chromosome	54895	T	C	782	1.01063e-05
Chromosome	54927	G	A	757	9.7832e-06
Chromosome	54938	A	C	768	9.92536e-06
Chromosome	54940	A	G	785	1.01451e-05
Chromosome	54964	C	T	796	1.02872e-05
Chromosome	54967	T	C	805	1.04035e-05
Chromosome	54973	A	G	798	1.03131e-05
Chromosome	54979	T	A	834	1.07783e-05
Chromosome	55009	T	A	833	1.07654e-05
Chromosome	55057	A	G	856	1.10626e-05
Chromosome	55069	C	T	808	1.04423e-05
Chromosome	55137	C	A	721	9.31795e-06
Chromosome	55141	T	C	717	9.26626e-06
Chromosome	55156	G	T	740	9.5635e-06
Chromosome	55187	A	C	1275	1.64777e-05
Chromosome	55216	T	C	386	4.98853e-06
Chromosome	55217	G	A	383	4.94976e-06
Chromosome	55268	A	AG	180	2.32626e-06
Chromosome	55328	A	G	165	2.1324e-06
Chromosome	55422	A	C	141	1.82223e-06
Chromosome	55423	A	G	141	1.82223e-06
Chromosome	55429	A	G	144	1.86101e-06
Chromosome	55430	C	T	146	1.88685e-06
Chromosome	55478	C	T	122	1.57669e-06
Chromosome	55485	G	A	115	1.48622e-06
Chromosome	55488	T	C	108	1.39575e-06
Chromosome	55493	C	T	104	1.34406e-06
Chromosome	55498	T	G	97	1.25359e-06
Chromosome	55538	C	T	71	9.17579e-07
Chromosome	55541	A	G	69	8.91732e-07
Chromosome	55557	G	A	47	6.07412e-07
Chromosome	55568	C	T	47	6.07412e-07
Chromosome	55577	A	G	45	5.81564e-07
Chromosome	55592	C	T	12	1.55084e-07
Chromosome	55595	T	A	12	1.55084e-07
Chromosome	55625	G	A	6	7.75419e-08
Chromosome	55631	C	T	6	7.75419e-08
Chromosome	55646	G	A	4	5.16946e-08
Chromosome	55658	T	A	3	3.87709e-08
Chromosome	55664	A	G	3	3.87709e-08
Chromosome	55667	T	A	3	3.87709e-08
Chromosome	55890	G	A	613	7.9222e-06
Chromosome	55895	A	C	617	7.97389e-06
Chromosome	55940	C	A	493	6.37136e-06
Chromosome	55941	G	A	490	6.33259e-06
Chromosome	55950	A	G	478	6.1775e-06
Chromosome	55956	A	T	440	5.68641e-06
Chromosome	55957	A	C	440	5.68641e-06
Chromosome	55958	A	G	442	5.71225e-06
Chromosome	55961	T	G	444	5.7381e-06
Chromosome	55964	T	C	446	5.76395e-06
Chromosome	55970	C	T	383	4.94976e-06
Chromosome	55985	T	C	322	4.16142e-06
Chromosome	56000	G	A	230	2.97244e-06
Chromosome	56009	G	A	219	2.83028e-06
Chromosome	56012	T	A	223	2.88197e-06
Chromosome	56022	T	G	206	2.66227e-06
Chromosome	56057	C	T	28	3.61862e-07
Chromosome	56080	G	A	38	4.91099e-07
Chromosome	56087	T	A	37	4.78175e-07
Chromosome	56102	A	G	39	5.04022e-07
Chromosome	56109	T	A	21	2.71397e-07
Chromosome	56114	G	T	21	2.71397e-07
Chromosome	56258	A	G	50	6.46182e-07
Chromosome	56260	T	A	52	6.7203e-07
Chromosome	56312	T	A	233	3.01121e-06
Chromosome	56322	C	T	18	2.32626e-07
Chromosome	56360	C	T	39	5.04022e-07
Chromosome	56381	A	T	70	9.04655e-07
Chromosome	56399	A	G	80	1.03389e-06
Chromosome	56402	A	G	54	6.97877e-07
Chromosome	56417	G	A	57	7.36648e-07
Chromosome	56453	A	T	61	7.88343e-07
Chromosome	56480	T	A	66	8.52961e-07
Chromosome	56501	A	C	28	3.61862e-07
Chromosome	56508	C	G	28	3.61862e-07
Chromosome	56516	A	G	29	3.74786e-07
Chromosome	56518	T	C	29	3.74786e-07
Chromosome	56528	A	G	68	8.78808e-07
Chromosome	56536	C	A	33	4.2648e-07
Chromosome	56538	C	T,A	145	1.87393e-06
Chromosome	56540	A	G	32	4.13557e-07
Chromosome	56543	A	T	25	3.23091e-07
Chromosome	56549	A	T	131	1.693e-06
Chromosome	56568	G	A	142	1.83516e-06
Chromosome	56600	C	T	123	1.58961e-06
Chromosome	56612	A	G	25	3.23091e-07
Chromosome	56621	G	A	62	8.01266e-07
Chromosome	56630	C	T	46	5.94488e-07
Chromosome	56835	C	A	10	1.29236e-07
Chromosome	57611	G	A	29	3.74786e-07
Chromosome	57620	T	C	138	1.78346e-06
Chromosome	57626	C	T	56	7.23724e-07
Chromosome	57641	T	C	45	5.81564e-07
Chromosome	57761	G	A	20	2.58473e-07
Chromosome	57770	G	T	19	2.45549e-07
Chromosome	57782	T	C	19	2.45549e-07
Chromosome	58431	A	G	43	5.55717e-07
Chromosome	58432	G	A	44	5.68641e-07
Chromosome	58475	T	C	325	4.20019e-06
Chromosome	58487	A	G	354	4.57497e-06
Chromosome	58584	T	C	562	7.26309e-06
Chromosome	58586	A	G	31	4.00633e-07
Chromosome	58599	T	A	536	6.92708e-06
Chromosome	58601	G	A	345	4.45866e-06
Chromosome	58604	A	G,T	349	4.51035e-06
Chromosome	58605	G	A	350	4.52328e-06
Chromosome	58607	C	T	530	6.84953e-06
Chromosome	58616	T	C	100	1.29236e-06
Chromosome	58623	G	A	592	7.6508e-06
Chromosome	58628	A	C	587	7.58618e-06
Chromosome	58631	T	C	585	7.56034e-06
Chromosome	58635	G	A	588	7.59911e-06
Chromosome	58637	C	A,T	818	1.05715e-05
Chromosome	58652	T	C	260	3.36015e-06
Chromosome	58674	A	G	339	4.38112e-06
Chromosome	58675	C	T	339	4.38112e-06
Chromosome	58676	T	A	354	4.57497e-06
Chromosome	58678	T	A	357	4.61374e-06
Chromosome	58679	T	C	375	4.84637e-06
Chromosome	58684	C	G	447	5.77687e-06
Chromosome	58706	G	A	863	1.11531e-05
Chromosome	58721	A	ACCTC	40	5.16946e-07
Chromosome	58722	TC	TCTCAC	36	4.65251e-07
Chromosome	58724	A	ACT	360	4.65251e-06
Chromosome	58730	A	G,C	918	1.18639e-05
Chromosome	58743	T	C	804	1.03906e-05
Chromosome	58745	T	C	800	1.03389e-05
Chromosome	58749	A	T	783	1.01192e-05
Chromosome	58820	A	G	1028	1.32855e-05
Chromosome	58850	G	A	2534	3.27485e-05
Chromosome	58853	T	C	1390	1.79639e-05
Chromosome	58857	T	C	1387	1.79251e-05
Chromosome	58878	A	G	2794	3.61087e-05
Chromosome	58916	C	T	3248	4.1976e-05
Chromosome	58934	T	C	1944	2.51236e-05
Chromosome	58979	C	T	2079	2.68683e-05
Chromosome	59048	A	G	2217	2.86517e-05
Chromosome	59068	T	C	2116	2.73464e-05
Chromosome	59069	G	T	1820	2.3521e-05
Chromosome	59108	A	C	2236	2.88973e-05
Chromosome	59111	G	A	1950	2.52011e-05
Chromosome	59159	T	C	2224	2.87422e-05
Chromosome	59162	C	T	4385	5.66702e-05
Chromosome	59327	T	C	2496	3.22574e-05
Chromosome	59339	A	G	2491	3.21928e-05
Chromosome	59354	C	T	2625	3.39246e-05
Chromosome	59391	A	G	2644	3.41701e-05
Chromosome	59417	T	G,A	5214	6.73839e-05
Chromosome	59462	G	A	2615	3.37953e-05
Chromosome	59480	C	G	5082	6.5678e-05
Chromosome	59561	A	G	4127	5.33359e-05
Chromosome	59603	C	T	3370	4.35527e-05
Chromosome	59606	G	A	1574	2.03418e-05
Chromosome	59622	G	A	3219	4.16012e-05
Chromosome	59684	T	C	1807	2.3353e-05
Chromosome	59703	A	G	980	1.26652e-05
Chromosome	59721	G	A	901	1.16442e-05
Chromosome	59727	C	A	734	9.48596e-06
Chromosome	59735	C	T	697	9.00778e-06
Chromosome	59741	C	A	698	9.02071e-06
Chromosome	59767	T	C	881	1.13857e-05
Chromosome	59792	G	A	799	1.0326e-05
Chromosome	59819	G	A	795	1.02743e-05
Chromosome	59843	A	T	748	9.66689e-06
Chromosome	59873	T	G	1906	2.46325e-05
Chromosome	59882	C	T	1770	2.28749e-05
Chromosome	59921	A	G	1084	1.40092e-05
Chromosome	59945	T	C	1861	2.40509e-05
Chromosome	59973	C	A	830	1.07266e-05
Chromosome	59985	T	C	1194	1.54308e-05
Chromosome	59987	G	A	1179	1.5237e-05
Chromosome	60000	G	A	1217	1.57281e-05
Chromosome	60017	T	A	1290	1.66715e-05
Chromosome	60035	T	C	1294	1.67232e-05
Chromosome	60039	A	G	1396	1.80414e-05
Chromosome	60041	T	A	1385	1.78993e-05
Chromosome	60095	C	T	1355	1.75115e-05
Chromosome	60125	G	A	1342	1.73435e-05
Chromosome	60215	A	G	2883	3.72589e-05
Chromosome	60216	T	C	1402	1.8119e-05
Chromosome	60240	G	A	1516	1.95923e-05
Chromosome	60272	C	T	2699	3.48809e-05
Chromosome	60317	G	A	1070	1.38283e-05
Chromosome	60356	C	T	1104	1.42677e-05
Chromosome	60368	T	C	1391	1.79768e-05
Chromosome	60372	C	A	1438	1.85842e-05
Chromosome	60373	G	A	2616	3.38083e-05
Chromosome	60374	C	T	1154	1.49139e-05
Chromosome	60489	T	A	1051	1.35828e-05
Chromosome	60513	A	T	1880	2.42965e-05
Chromosome	60533	C	T	843	1.08946e-05
Chromosome	60547	A	G	1849	2.38958e-05
Chromosome	60581	A	G	1704	2.20219e-05
Chromosome	60671	A	T	815	1.05328e-05
Chromosome	60686	G	A	1755	2.2681e-05
Chromosome	60737	G	A	916	1.18381e-05
Chromosome	60773	G	A	1118	1.44486e-05
Chromosome	60785	T	C	1113	1.4384e-05
Chromosome	60806	G	A	1144	1.47847e-05
Chromosome	60812	A	C	1095	1.41514e-05
Chromosome	60860	G	A	700	9.04655e-06
Chromosome	60899	C	T	728	9.40842e-06
Chromosome	60944	G	A	573	7.40525e-06
Chromosome	60956	A	G	564	7.28894e-06
Chromosome	60959	T	C	559	7.22432e-06
Chromosome	60971	C	G	432	5.58302e-06
Chromosome	60973	C	T	429	5.54425e-06
Chromosome	60977	C	T	401	5.18238e-06
Chromosome	60980	A	G	397	5.13069e-06
Chromosome	60992	C	T	375	4.84637e-06
Chromosome	61007	G	A	356	4.60082e-06
Chromosome	61013	G	A	352	4.54912e-06
Chromosome	61071	A	T	341	4.40696e-06
Chromosome	61074	T	A	344	4.44574e-06
Chromosome	61077	A	T	335	4.32942e-06
Chromosome	61100	A	G	302	3.90294e-06
Chromosome	61110	C	T	306	3.95464e-06
Chromosome	61168	T	C	353	4.56205e-06
Chromosome	61175	T	A	646	8.34868e-06
Chromosome	61199	G	T	920	1.18898e-05
Chromosome	61224	A	G	2105	2.72043e-05
Chromosome	61235	T	A	1210	1.56376e-05
Chromosome	61243	G	A	2347	3.03318e-05
Chromosome	61301	A	G	2099	2.71267e-05
Chromosome	61349	G	A	2430	3.14045e-05
Chromosome	61427	C	T	2605	3.36661e-05
Chromosome	61442	C	T	2711	3.5036e-05
Chromosome	61532	A	T	3137	4.05415e-05
Chromosome	61641	A	G	6579	8.50247e-05
Chromosome	61721	A	T	5990	7.74127e-05
Chromosome	61722	G	T	3079	3.97919e-05
Chromosome	61739	T	A	3241	4.18855e-05
Chromosome	61759	C	T	3203	4.13944e-05
Chromosome	61790	T	C	3025	3.9094e-05
Chromosome	61898	C	A	3255	4.20665e-05
Chromosome	62048	G	A	2557	3.30458e-05
Chromosome	62050	A	C	2552	3.29812e-05
Chromosome	62051	T	A	2573	3.32526e-05
Chromosome	62052	A	T	2573	3.32526e-05
Chromosome	62072	C	A	2257	2.91687e-05
Chromosome	62096	A	G	2171	2.80572e-05
Chromosome	62142	T	C	2363	3.05386e-05
Chromosome	62144	G	A	2409	3.11331e-05
Chromosome	62154	A	G	2407	3.11072e-05
Chromosome	62162	T	A	2433	3.14432e-05
Chromosome	62171	T	C	2427	3.13657e-05
Chromosome	62177	G	A	2491	3.21928e-05
Chromosome	62213	T	C	2665	3.44415e-05
Chromosome	62222	A	G	2681	3.46483e-05
Chromosome	62228	C	A,T	4797	6.19947e-05
Chromosome	62258	G	T	4860	6.28089e-05
Chromosome	62265	A	G	4764	6.15683e-05
Chromosome	62330	T	G	4516	5.83632e-05
Chromosome	62339	A	T	4633	5.98753e-05
Chromosome	62484	G	A	3554	4.59307e-05
Chromosome	62506	A	G	3453	4.46254e-05
Chromosome	62517	G	A	1614	2.08588e-05
Chromosome	62529	T	A	1730	2.23579e-05
Chromosome	62535	C	A	1528	1.97473e-05
Chromosome	62544	T	C	1527	1.97344e-05
Chromosome	62559	C	T	1616	2.08846e-05
Chromosome	62568	T	C	1612	2.08329e-05
Chromosome	62580	T	C	1420	1.83516e-05
Chromosome	62583	T	C	1424	1.84033e-05
Chromosome	62586	G	A	3072	3.97015e-05
Chromosome	62601	G	A	1296	1.6749e-05
Chromosome	62616	G	A	1230	1.58961e-05
Chromosome	62625	T	C	1211	1.56505e-05
Chromosome	62628	A	G	1207	1.55988e-05
Chromosome	62631	A	G	1526	1.97215e-05
Chromosome	62649	A	T	954	1.23292e-05
Chromosome	62667	G	A	850	1.09851e-05
Chromosome	62676	G	A	828	1.07008e-05
Chromosome	62682	A	G	805	1.04035e-05
Chromosome	62683	T	C	806	1.04165e-05
Chromosome	62698	G	A	1094	1.41385e-05
Chromosome	62709	T	C	1159	1.49785e-05
Chromosome	62736	T	C	3242	4.18985e-05
Chromosome	62764	C	G	1739	2.24742e-05
Chromosome	62793	T	C	2072	2.67778e-05
Chromosome	62796	T	C	2064	2.66744e-05
Chromosome	62820	C	A	2382	3.07841e-05
Chromosome	62847	T	G	2576	3.32913e-05
Chromosome	62934	G	A	2431	3.14174e-05
Chromosome	62953	A	G	2169	2.80314e-05
Chromosome	62985	G	T	1854	2.39604e-05
Chromosome	63009	G	A	1530	1.97732e-05
Chromosome	63010	C	T	1522	1.96698e-05
Chromosome	63054	C	T	1244	1.6077e-05
Chromosome	63078	G	A	954	1.23292e-05
Chromosome	63084	A	G	899	1.16184e-05
Chromosome	63085	A	G	899	1.16184e-05
Chromosome	63087	C	T	892	1.15279e-05
Chromosome	63090	A	T	896	1.15796e-05
Chromosome	63091	A	G	912	1.17864e-05
Chromosome	63094	G	C	895	1.15667e-05
Chromosome	63135	T	C	814	1.05199e-05
Chromosome	63141	A	G	781	1.00934e-05
Chromosome	63201	C	T	993	1.28332e-05
Chromosome	63213	T	A	1025	1.32467e-05
Chromosome	63385	A	G	1720	2.22287e-05
Chromosome	63397	G	A	1756	2.26939e-05
Chromosome	63492	A	G	2159	2.79022e-05
Chromosome	63531	G	A	2316	2.99312e-05
Chromosome	63597	C	T	2518	3.25417e-05
Chromosome	63624	T	A	2563	3.31233e-05
Chromosome	63632	C	T	2820	3.64447e-05
Chromosome	63633	T	C	2706	3.49714e-05
Chromosome	63765	G	A	1580	2.04194e-05
Chromosome	63787	A	C	1426	1.84291e-05
Chromosome	63894	TAAATGAAAATGAAAA	TAAATGAAAA	696	8.99486e-06
Chromosome	63899	G	A	52	6.7203e-07
Chromosome	63900	A	T	48	6.20335e-07
Chromosome	63924	T	C	746	9.64104e-06
Chromosome	63964	CT	C	37	4.78175e-07
Chromosome	63965	TAAAAA	TAAAA	520	6.7203e-06
Chromosome	63986	G	A	443	5.72518e-06
Chromosome	63990	A	G	438	5.66056e-06
Chromosome	64043	GTA	G	642	8.29698e-06
Chromosome	64052	T	A	812	1.0494e-05
Chromosome	64056	T	C	848	1.09593e-05
Chromosome	64061	C	T	845	1.09205e-05
Chromosome	64063	T	A	832	1.07525e-05
Chromosome	64068	G	A	849	1.09722e-05
Chromosome	64160	T	G	644	8.32283e-06
Chromosome	64182	C	T	618	7.98682e-06
Chromosome	64187	G	T	616	7.96097e-06
Chromosome	64188	A	G	618	7.98682e-06
Chromosome	64200	G	A	1168	1.50948e-05
Chromosome	64202	T	C	1173	1.51594e-05
Chromosome	64205	T	G	1221	1.57798e-05
Chromosome	64208	C	T	1214	1.56893e-05
Chromosome	64210	T	A	558	7.2114e-06
Chromosome	64213	A	C	566	7.31479e-06
Chromosome	64215	C	A	478	6.1775e-06
Chromosome	64217	G	T	478	6.1775e-06
Chromosome	64220	T	G	458	5.91903e-06
Chromosome	64221	C	T	439	5.67348e-06
Chromosome	64230	TAAAAAAA	TAAAAAA	41	5.2987e-07
Chromosome	64231	A	T	331	4.27773e-06
Chromosome	64233	A	T	357	4.61374e-06
Chromosome	64235	A	T	374	4.83344e-06
Chromosome	64237	A	AGG	429	5.54425e-06
Chromosome	64257	G	T	1049	1.35569e-05
Chromosome	64315	G	A	1585	2.0484e-05
Chromosome	64414	A	G	1164	1.50431e-05
Chromosome	64765	G	A	2043	2.6403e-05
Chromosome	64792	A	G	4631	5.98494e-05
Chromosome	64810	T	C	2406	3.10943e-05
Chromosome	64879	C	A	2143	2.76954e-05
Chromosome	65005	A	T	3626	4.68612e-05
Chromosome	65109	A	C	4357	5.63083e-05
Chromosome	65179	G	A	2286	2.95435e-05
Chromosome	65254	C	T	2206	2.85096e-05
Chromosome	65257	G	T	4466	5.7717e-05
Chromosome	65266	G	A	2406	3.10943e-05
Chromosome	65272	G	A	2157	2.78763e-05
Chromosome	65305	A	G	2204	2.84837e-05
Chromosome	65398	G	A	4233	5.47058e-05
Chromosome	65412	T	A	2107	2.72301e-05
Chromosome	65413	A	T	2102	2.71655e-05
Chromosome	65500	T	A	4238	5.47704e-05
Chromosome	65566	G	A	4075	5.26639e-05
Chromosome	65629	A	T	1689	2.1828e-05
Chromosome	65650	A	G	1752	2.26422e-05
Chromosome	65671	G	A	1682	2.17376e-05
Chromosome	65680	C	T	1580	2.04194e-05
Chromosome	65683	T	C	1555	2.00963e-05
Chromosome	65704	C	T	1238	1.59995e-05
Chromosome	65722	T	G	1429	1.84679e-05
Chromosome	65760	C	T	886	1.14504e-05
Chromosome	66041	TAAAA	TAAA	619	7.99974e-06
Chromosome	66096	C	A	509	6.57814e-06
Chromosome	66124	T	A	909	1.17476e-05
Chromosome	66129	T	C	931	1.20319e-05
Chromosome	66138	T	G	943	1.2187e-05
Chromosome	66156	A	T	1554	2.00834e-05
Chromosome	66163	A	G	1626	2.10139e-05
Chromosome	66165	C	T	1626	2.10139e-05
Chromosome	66176	T	A	1612	2.08329e-05
Chromosome	66177	T	G	1642	2.12206e-05
Chromosome	66181	A	G	1615	2.08717e-05
Chromosome	66186	A	C	1641	2.12077e-05
Chromosome	66188	C	T	1695	2.19056e-05
Chromosome	66198	G	T,A	1784	2.30558e-05
Chromosome	66204	G	C	292	3.77371e-06
Chromosome	66206	CT	C	620	8.01266e-06
Chromosome	66207	TC	TCC	8	1.03389e-07
Chromosome	66226	A	T	1361	1.75891e-05
Chromosome	66230	A	G	1374	1.77571e-05
Chromosome	66232	A	C	1347	1.74082e-05
Chromosome	66235	C	G	1319	1.70463e-05
Chromosome	66236	T	A	1435	1.85454e-05
Chromosome	66237	A	T	1438	1.85842e-05
Chromosome	66237	ATT	ATTT	135	1.74469e-06
Chromosome	66266	T	C	1521	1.96569e-05
Chromosome	66280	A	T	911	1.17734e-05
Chromosome	66332	T	C	1191	1.53921e-05
Chromosome	66359	A	G	3125	4.03864e-05
Chromosome	66371	G	A	3211	4.14978e-05
Chromosome	66391	T	C	3466	4.47934e-05
Chromosome	66421	G	T	3517	4.54525e-05
Chromosome	66434	T	C	3584	4.63184e-05
Chromosome	66442	T	C	1955	2.52657e-05
Chromosome	66518	G	A	4133	5.34134e-05
Chromosome	66553	C	A	1935	2.50073e-05
Chromosome	66557	G	A	4129	5.33617e-05
Chromosome	66560	C	T	4088	5.28319e-05
Chromosome	66563	A	T	4076	5.26768e-05
Chromosome	66620	T	G	4210	5.44086e-05
Chromosome	66623	G	A	2254	2.91299e-05
Chromosome	66657	G	A	1867	2.41285e-05
Chromosome	66691	A	G	1905	2.46196e-05
Chromosome	66707	C	T	1844	2.38312e-05
Chromosome	66719	G	A	1747	2.25776e-05
Chromosome	66746	A	G	1672	2.16083e-05
Chromosome	66800	T	C	1617	2.08975e-05
Chromosome	66817	C	T	1628	2.10397e-05
Chromosome	66860	C	G	1683	2.17505e-05
Chromosome	66899	T	A	1762	2.27715e-05
Chromosome	66905	T	C	1833	2.3689e-05
Chromosome	66911	G	A	1850	2.39088e-05
Chromosome	66923	G	A	1850	2.39088e-05
Chromosome	66938	A	G	1929	2.49297e-05
Chromosome	66959	C	A	1908	2.46583e-05
Chromosome	66977	A	C	1959	2.53174e-05
Chromosome	66980	A	T	1970	2.54596e-05
Chromosome	66999	CTTTTTTT	CTTTTTT	1929	2.49297e-05
Chromosome	67058	C	T	1925	2.4878e-05
Chromosome	67109	C	T	1978	2.5563e-05
Chromosome	67133	A	C	1882	2.43223e-05
Chromosome	67145	T	C	1707	2.20607e-05
Chromosome	67177	C	T	1293	1.67103e-05
Chromosome	67178	G	A	1601	2.06908e-05
Chromosome	67180	T	C	1613	2.08458e-05
Chromosome	67183	T	C	1602	2.07037e-05
Chromosome	67196	A	T	2696	3.48422e-05
Chromosome	67199	T	C	2558	3.30587e-05
Chromosome	67205	A	T	2532	3.27227e-05
Chromosome	67208	A	G	2522	3.25934e-05
Chromosome	67213	T	G	1343	1.73565e-05
Chromosome	67214	A	T	1344	1.73694e-05
Chromosome	67219	C	G	1332	1.72143e-05
Chromosome	67264	T	C	2030	2.6235e-05
Chromosome	67276	C	T	767	9.91244e-06
Chromosome	67277	G	T	1758	2.27198e-05
Chromosome	67351	A	G	678	8.76223e-06
Chromosome	67399	T	C	1642	2.12206e-05
Chromosome	67427	G	A	927	1.19802e-05
Chromosome	67442	T	A	2112	2.72947e-05
Chromosome	67525	C	T	1307	1.68912e-05
Chromosome	67610	G	A	1484	1.91787e-05
Chromosome	67616	G	A	1545	1.9967e-05
Chromosome	67658	G	A	1616	2.08846e-05
Chromosome	67687	G	A	1612	2.08329e-05
Chromosome	67697	C	T	1632	2.10914e-05
Chromosome	67709	A	T	1717	2.21899e-05
Chromosome	67715	G	A	1734	2.24096e-05
Chromosome	67717	T	G	1740	2.24872e-05
Chromosome	67721	G	A	1753	2.26552e-05
Chromosome	67727	T	A	1775	2.29395e-05
Chromosome	67729	A	G	1791	2.31463e-05
Chromosome	67751	G	A	1925	2.4878e-05
Chromosome	67793	G	T	2234	2.88714e-05
Chromosome	67796	G	A	2268	2.93108e-05
Chromosome	67841	A	G	2405	3.10814e-05
Chromosome	67844	T	C	2383	3.07971e-05
Chromosome	67850	A	G	2415	3.12106e-05
Chromosome	67877	C	A	2388	3.08617e-05
Chromosome	67901	T	A	2427	3.13657e-05
Chromosome	67907	A	G	2379	3.07454e-05
Chromosome	67919	A	C	2295	2.96598e-05
Chromosome	67933	G	A	2323	3.00216e-05
Chromosome	67934	A	C	2322	3.00087e-05
Chromosome	67940	T	C	2217	2.86517e-05
Chromosome	67955	G	A	1932	2.49685e-05
Chromosome	68071	C	T	626	8.0902e-06
Chromosome	68083	C	T	433	5.59594e-06
Chromosome	68091	A	C	537	6.94e-06
Chromosome	68174	A	T	524	6.77199e-06
Chromosome	68198	A	G	545	7.04339e-06
Chromosome	68223	T	A	605	7.81881e-06
Chromosome	68250	T	G	672	8.68469e-06
Chromosome	68371	A	G	880	1.13728e-05
Chromosome	68450	G	A	760	9.82197e-06
Chromosome	68869	A	G	853	1.10239e-05
Chromosome	68887	A	T	933	1.20578e-05
Chromosome	69064	T	C	375	4.84637e-06
Chromosome	69147	A	T	313	4.0451e-06
Chromosome	69149	G	A	331	4.27773e-06
Chromosome	69173	G	A	344	4.44574e-06
Chromosome	69176	A	G	355	4.5879e-06
Chromosome	69188	G	A	374	4.83344e-06
Chromosome	69190	T	G	373	4.82052e-06
Chromosome	69197	A	T	528	6.82369e-06
Chromosome	69217	A	C	439	5.67348e-06
Chromosome	69233	A	G	471	6.08704e-06
Chromosome	69234	C	T	469	6.06119e-06
Chromosome	69259	A	G	1234	1.59478e-05
Chromosome	69266	T	C	735	9.49888e-06
Chromosome	69271	T	G	1284	1.6594e-05
Chromosome	69289	G	A	1411	1.82353e-05
Chromosome	69307	A	G	1404	1.81448e-05
Chromosome	69337	A	G	1491	1.92692e-05
Chromosome	69355	T	C	736	9.51181e-06
Chromosome	69364	A	G	1668	2.15566e-05
Chromosome	69367	T	G	1683	2.17505e-05
Chromosome	69397	T	C	844	1.09076e-05
Chromosome	69418	G	A	832	1.07525e-05
Chromosome	69447	A	G	860	1.11143e-05
Chromosome	69499	T	C	868	1.12177e-05
Chromosome	69533	A	C	838	1.083e-05
Chromosome	69534	T	A	838	1.083e-05
Chromosome	69536	T	C	858	1.10885e-05
Chromosome	69538	G	A	864	1.1166e-05
Chromosome	69649	T	C	847	1.09463e-05
Chromosome	69778	G	A	542	7.00462e-06
Chromosome	69869	G	A	373	4.82052e-06
Chromosome	69947	C	T	241	3.1146e-06
Chromosome	69971	A	C	256	3.30845e-06
Chromosome	70006	T	A	367	4.74298e-06
Chromosome	70061	T	G	982	1.2691e-05
Chromosome	70074	A	T	497	6.42305e-06
Chromosome	70107	GTTTTT	GTTTTTT	586	7.57326e-06
Chromosome	70363	G	A	204	2.63642e-06
Chromosome	70429	T	C	153	1.97732e-06
Chromosome	70457	T	C	196	2.53304e-06
Chromosome	70734	G	T	413	5.33747e-06
Chromosome	70850	C	T	2149	2.77729e-05
Chromosome	70870	G	A	2335	3.01767e-05
Chromosome	70879	T	C	2441	3.15466e-05
Chromosome	70906	T	C	2557	3.30458e-05
Chromosome	70924	G	A	1333	1.72272e-05
Chromosome	70936	T	A	1321	1.70721e-05
Chromosome	71017	T	C	1115	1.44099e-05
Chromosome	71129	C	T	377	4.87222e-06
Chromosome	71143	C	A	241	3.1146e-06
Chromosome	71188	G	A	215	2.77858e-06
Chromosome	71209	A	G	237	3.0629e-06
Chromosome	71224	T	C	196	2.53304e-06
Chromosome	71257	C	G	377	4.87222e-06
Chromosome	71268	G	T	161	2.08071e-06
Chromosome	71279	A	G	329	4.25188e-06
Chromosome	71288	G	T	150	1.93855e-06
Chromosome	71351	A	G	173	2.23579e-06
Chromosome	71456	T	G	249	3.21799e-06
Chromosome	71471	A	G	252	3.25676e-06
Chromosome	71542	C	T	981	1.26781e-05
Chromosome	71835	T	A	1838	2.37537e-05
Chromosome	72403	G	A	1921	2.48263e-05
Chromosome	72409	A	C	1889	2.44128e-05
Chromosome	72488	T	C	1520	1.96439e-05
Chromosome	73009	A	G	1129	1.45908e-05
Chromosome	73057	T	C	1141	1.47459e-05
Chromosome	73178	A	T	529	6.83661e-06
Chromosome	73210	C	T	1171	1.51336e-05
Chromosome	73222	A	G	1191	1.53921e-05
Chromosome	73233	C	T	581	7.50864e-06
Chromosome	73255	T	C	649	8.38745e-06
Chromosome	73316	G	A	641	8.28406e-06
Chromosome	73470	G	C	1672	2.16083e-05
Chromosome	73563	G	A	2479	3.20377e-05
Chromosome	73722	A	G	4349	5.6205e-05
Chromosome	73725	A	G	4317	5.57914e-05
Chromosome	73740	T	C	1733	2.23967e-05
Chromosome	73749	A	G	2360	3.04998e-05
Chromosome	73758	G	A	4067	5.25605e-05
Chromosome	73773	G	A	1508	1.94889e-05
Chromosome	73782	A	G	1472	1.90236e-05
Chromosome	73788	T	C	2490	3.21799e-05
Chromosome	73791	T	G	4066	5.25476e-05
Chromosome	73795	T	C	1579	2.04064e-05
Chromosome	73796	T	C	1538	1.98766e-05
Chromosome	73821	A	G	3991	5.15783e-05
Chromosome	73830	A	G	4150	5.36331e-05
Chromosome	73836	T	C	1629	2.10526e-05
Chromosome	73839	T	G	4212	5.44344e-05
Chromosome	73843	T	C	1658	2.14274e-05
Chromosome	73844	T	C	1648	2.12982e-05
Chromosome	73845	G	A	461	5.9578e-06
Chromosome	73854	A	G	1272	1.64389e-05
Chromosome	73860	C	T	1652	2.13499e-05
Chromosome	73863	G	T	92	1.18898e-06
Chromosome	73867	C	T	86	1.11143e-06
Chromosome	73878	G	A	4202	5.43052e-05
Chromosome	73884	C	T	2470	3.19214e-05
Chromosome	73887	G	T	2460	3.17922e-05
Chromosome	73891	T	C	1552	2.00575e-05
Chromosome	73892	T	C	1539	1.98895e-05
Chromosome	73902	A	G	1506	1.9463e-05
Chromosome	73915	T	C	3674	4.74815e-05
Chromosome	73916	T	C	3623	4.68224e-05
Chromosome	73926	G	A	1556	2.01092e-05
Chromosome	73932	C	T	3569	4.61245e-05
Chromosome	73935	G	T	1596	2.06261e-05
Chromosome	73938	A	G	3570	4.61374e-05
Chromosome	73939	T	C	1951	2.5214e-05
Chromosome	73940	T	C	1938	2.5046e-05
Chromosome	73950	G	A	3576	4.6215e-05
Chromosome	73956	C	T	1984	2.56405e-05
Chromosome	73959	G	T	1985	2.56534e-05
Chromosome	73962	A	G	1975	2.55242e-05
Chromosome	73999	T	A	2008	2.59507e-05
Chromosome	74100	A	G	1466	1.89461e-05
Chromosome	74142	G	A	691	8.93024e-06
Chromosome	74145	A	C	669	8.64592e-06
Chromosome	74151	T	C	1791	2.31463e-05
Chromosome	74162	C	A	1688	2.18151e-05
Chromosome	74163	A	T	1688	2.18151e-05
Chromosome	74171	G	A	1629	2.10526e-05
Chromosome	74186	C	A	531	6.86246e-06
Chromosome	74187	T	C	531	6.86246e-06
Chromosome	74190	A	T	523	6.75907e-06
Chromosome	74199	G	A	1286	1.66198e-05
Chromosome	74205	G	A	791	1.02226e-05
Chromosome	74220	T	A	252	3.25676e-06
Chromosome	74222	G	A	1230	1.58961e-05
Chromosome	74235	A	G	448	5.7898e-06
Chromosome	74238	A	G	440	5.68641e-06
Chromosome	74241	G	A	448	5.7898e-06
Chromosome	74253	G	A	484	6.25505e-06
Chromosome	74254	T	G	507	6.55229e-06
Chromosome	74265	T	C	443	5.72518e-06
Chromosome	74267	A	T	387	5.00145e-06
Chromosome	74268	A	G	424	5.47963e-06
Chromosome	74270	G	T	384	4.96268e-06
Chromosome	74271	T	C	383	4.94976e-06
Chromosome	74274	G	A	645	8.33575e-06
Chromosome	74316	A	G	937	1.21095e-05
Chromosome	74319	C	A	942	1.21741e-05
Chromosome	74360	A	C	1332	1.72143e-05
Chromosome	74361	C	T	1334	1.72401e-05
Chromosome	74364	T	A	1359	1.75632e-05
Chromosome	74379	G	A	1510	1.95147e-05
Chromosome	74442	A	G	2096	2.7088e-05
Chromosome	74484	A	T	2177	2.81348e-05
Chromosome	74490	A	G	2168	2.80185e-05
Chromosome	74514	G	A	2255	2.91428e-05
Chromosome	74541	G	A	2415	3.12106e-05
Chromosome	74559	G	A	2542	3.28519e-05
Chromosome	74583	G	A	2629	3.39763e-05
Chromosome	74586	G	A	2643	3.41572e-05
Chromosome	74589	A	G	2678	3.46095e-05
Chromosome	74622	G	A	2563	3.31233e-05
Chromosome	74636	C	A	2633	3.4028e-05
Chromosome	74730	A	G	2414	3.11977e-05
Chromosome	74772	G	A	4234	5.47187e-05
Chromosome	74784	A	G	4049	5.23279e-05
Chromosome	74805	G	C	3648	4.71455e-05
Chromosome	75047	G	T	171	2.20994e-06
Chromosome	75080	G	T	86	1.11143e-06
Chromosome	75083	G	A	85	1.09851e-06
Chromosome	75151	A	G	111	1.43453e-06
Chromosome	75185	G	T	124	1.60253e-06
Chromosome	75192	A	G	149	1.92562e-06
Chromosome	75193	C	T	144	1.86101e-06
Chromosome	75198	G	A	143	1.84808e-06
Chromosome	75272	T	A	232	2.99829e-06
Chromosome	75299	T	A	259	3.34723e-06
Chromosome	75467	C	T	643	8.30991e-06
Chromosome	75672	T	C	277	3.57985e-06
Chromosome	75789	T	G	491	6.34551e-06
Chromosome	76192	A	G	51	6.59106e-07
Chromosome	76216	G	T	62	8.01266e-07
Chromosome	76321	A	G	147	1.89978e-06
Chromosome	76333	A	T	135	1.74469e-06
Chromosome	76343	G	A	98	1.26652e-06
Chromosome	76350	G	T	142	1.83516e-06
Chromosome	76403	A	G	326	4.21311e-06
Chromosome	76434	G	T	383	4.94976e-06
Chromosome	76443	A	G	429	5.54425e-06
Chromosome	76446	G	T	427	5.5184e-06
Chromosome	76449	T	A	431	5.57009e-06
Chromosome	76455	A	T	442	5.71225e-06
Chromosome	76462	T	G	473	6.11289e-06
Chromosome	76464	C	T	473	6.11289e-06
Chromosome	77052	G	A	2613	3.37695e-05
Chromosome	77147	T	C	5841	7.5487e-05
Chromosome	77207	A	T	2708	3.49972e-05
Chromosome	77219	A	T	2664	3.44286e-05
Chromosome	77240	T	C	2508	3.24125e-05
Chromosome	77252	C	T	2435	3.14691e-05
Chromosome	77270	T	C	2442	3.15596e-05
Chromosome	77279	G	C	2349	3.03577e-05
Chromosome	77285	T	A	2379	3.07454e-05
Chromosome	77291	A	T	2395	3.09521e-05
Chromosome	77342	C	T	2138	2.76308e-05
Chromosome	77462	G	A	2064	2.66744e-05
Chromosome	77674	T	C	1841	2.37924e-05
Chromosome	77686	G	A	1836	2.37278e-05
Chromosome	77764	G	A	2049	2.64806e-05
Chromosome	77920	A	G	2072	2.67778e-05
Chromosome	77944	T	C	2063	2.66615e-05
Chromosome	78046	A	G	1947	2.51623e-05
Chromosome	78049	G	A	1948	2.51753e-05
Chromosome	78058	G	A	1991	2.5731e-05
Chromosome	78064	T	G	1924	2.48651e-05
Chromosome	78085	T	C	1169	1.51077e-05
Chromosome	78091	A	G	1854	2.39604e-05
Chromosome	78097	T	G	1862	2.40638e-05
Chromosome	78099	C	T	1215	1.57022e-05
Chromosome	78100	A	T	1671	2.15954e-05
Chromosome	78112	A	G	1005	1.29883e-05
Chromosome	78115	C	A	953	1.23162e-05
Chromosome	78118	C	T	954	1.23292e-05
Chromosome	78127	A	G	1543	1.99412e-05
Chromosome	78130	A	G	1559	2.0148e-05
Chromosome	78133	T	A	1575	2.03547e-05
Chromosome	78178	A	G	1572	2.0316e-05
Chromosome	78226	G	T	1679	2.16988e-05
Chromosome	78409	A	T	1086	1.40351e-05
Chromosome	78562	A	T	550	7.10801e-06
Chromosome	78757	G	A	666	8.60715e-06
Chromosome	79531	G	A	478	6.1775e-06
Chromosome	79545	A	G	448	5.7898e-06
Chromosome	79672	C	T	404	5.22115e-06
Chromosome	80531	C	T	1836	2.37278e-05
Chromosome	80546	T	C	1783	2.30429e-05
Chromosome	80755	T	A	1724	2.22804e-05
Chromosome	80803	C	G	2086	2.69587e-05
Chromosome	80992	C	T	5547	7.16875e-05
Chromosome	80995	C	T	2902	3.75044e-05
Chromosome	81052	A	G	2901	3.74915e-05
Chromosome	81094	A	T	5865	7.57972e-05
Chromosome	81124	C	T	3230	4.17434e-05
Chromosome	81139	A	T	6367	8.22849e-05
Chromosome	81197	G	A	2979	3.84996e-05
Chromosome	81508	G	A	2840	3.67032e-05
Chromosome	81538	T	A	5812	7.51123e-05
Chromosome	81556	A	G	2784	3.59794e-05
Chromosome	81601	G	A	5252	6.7875e-05
Chromosome	81655	T	C	2365	3.05644e-05
Chromosome	81766	G	A	1253	1.61933e-05
Chromosome	81780	A	G	1193	1.54179e-05
Chromosome	81819	A	T	1089	1.40739e-05
Chromosome	81852	C	T	1019	1.31692e-05
Chromosome	81861	G	C	1030	1.33114e-05
Chromosome	81862	C	A	1028	1.32855e-05
Chromosome	81874	G	A	1048	1.3544e-05
Chromosome	81936	C	T	1417	1.83128e-05
Chromosome	81963	G	A	1586	2.04969e-05
Chromosome	81964	G	A	1584	2.04711e-05
Chromosome	81970	G	A	1587	2.05098e-05
Chromosome	81971	T	C	1655	2.13886e-05
Chromosome	81978	G	A	1693	2.18797e-05
Chromosome	81984	T	A	1773	2.29136e-05
Chromosome	81985	T	C	1779	2.29912e-05
Chromosome	81990	G	T	1788	2.31075e-05
Chromosome	82014	T	C	1870	2.41672e-05
Chromosome	82033	C	T	1971	2.54725e-05
Chromosome	82085	C	T	2333	3.01509e-05
Chromosome	82329	A	AT	1619	2.09234e-05
Chromosome	82330	A	T	2547	3.29165e-05
Chromosome	82331	A	C	2529	3.26839e-05
Chromosome	82332	T	A	2515	3.2503e-05
Chromosome	82340	T	C	2442	3.15596e-05
Chromosome	82365	C	T	2454	3.17146e-05
Chromosome	82382	G	C	2403	3.10555e-05
Chromosome	82460	A	C	2674	3.45578e-05
Chromosome	82518	G	A	2779	3.59148e-05
Chromosome	82777	C	T	1964	2.5382e-05
Chromosome	82789	C	T	1965	2.5395e-05
Chromosome	82797	G	A	1926	2.48909e-05
Chromosome	82872	T	C	1735	2.24225e-05
Chromosome	82944	G	A	1661	2.14662e-05
Chromosome	82946	A	G	1636	2.11431e-05
Chromosome	83034	T	A	1916	2.47617e-05
Chromosome	83166	G	A	2049	2.64806e-05
Chromosome	83385	C	T	2353	3.04093e-05
Chromosome	83710	C	T	3499	4.52199e-05
Chromosome	83725	G	C	3373	4.35915e-05
Chromosome	83755	C	T	3253	4.20406e-05
Chromosome	83779	G	T	3469	4.48321e-05
Chromosome	84136	A	G	2878	3.71943e-05
Chromosome	84220	G	C	2224	2.87422e-05
Chromosome	84310	A	T	1518	1.96181e-05
Chromosome	84481	C	A	2090	2.70104e-05
Chromosome	84484	G	A	2076	2.68295e-05
Chromosome	84490	G	T	2048	2.64676e-05
Chromosome	84499	A	G	2048	2.64676e-05
Chromosome	84586	A	T	1855	2.39734e-05
Chromosome	84610	G	A	1572	2.0316e-05
Chromosome	84617	G	A	1476	1.90753e-05
Chromosome	84854	A	T	1259	1.62709e-05
Chromosome	84866	T	G	1357	1.75374e-05
Chromosome	84872	G	A	1373	1.77442e-05
Chromosome	84876	G	C	1400	1.80931e-05
Chromosome	84881	T	C	750	9.69274e-06
Chromosome	84884	CT	CTT	292	3.77371e-06
Chromosome	84923	G	A	1840	2.37795e-05
Chromosome	84935	C	T	1860	2.4038e-05
Chromosome	84941	A	T	1854	2.39604e-05
Chromosome	84950	A	G	1895	2.44903e-05
Chromosome	84954	A	T	1923	2.48522e-05
Chromosome	84962	T	A	2193	2.83416e-05
Chromosome	84974	A	C	2213	2.86e-05
Chromosome	85085	A	G	5376	6.94775e-05
Chromosome	85117	T	C	3006	3.88485e-05
Chromosome	85127	T	C	3010	3.89002e-05
Chromosome	85241	A	G	2611	3.37436e-05
Chromosome	85346	C	T	1498	1.93596e-05
Chromosome	85352	T	C	1486	1.92045e-05
Chromosome	85367	C	T	949	1.22645e-05
Chromosome	85390	C	T	946	1.22258e-05
Chromosome	85486	C	T	1104	1.42677e-05
Chromosome	85490	G	T	995	1.2859e-05
Chromosome	85553	G	A	1035	1.3376e-05
Chromosome	85568	C	T	2085	2.69458e-05
Chromosome	85592	C	T	2538	3.28002e-05
Chromosome	85601	G	A	2514	3.24901e-05
Chromosome	85616	T	C	1401	1.8106e-05
Chromosome	85625	G	A	1455	1.88039e-05
Chromosome	85691	A	C	1771	2.28878e-05
Chromosome	85721	G	A	2021	2.61187e-05
Chromosome	85855	T	C	2489	3.2167e-05
Chromosome	85856	G	C	4670	6.03534e-05
Chromosome	85866	T	G	2104	2.71914e-05
Chromosome	85923	A	G	4571	5.9074e-05
Chromosome	85950	C	T	1929	2.49297e-05
Chromosome	86014	A	G	2312	2.98795e-05
Chromosome	86090	G	A	2589	3.34593e-05
Chromosome	86109	G	A	2548	3.29295e-05
Chromosome	86168	C	T	1731	2.23708e-05
Chromosome	86204	T	C	3070	3.96756e-05
Chromosome	86216	G	A	1898	2.45291e-05
Chromosome	86417	T	C	2752	3.55659e-05
Chromosome	86421	C	T	1585	2.0484e-05
Chromosome	86481	G	A	1669	2.15696e-05
Chromosome	86487	C	T	1616	2.08846e-05
Chromosome	86520	T	C	2647	3.42089e-05
Chromosome	86526	G	T	2712	3.50489e-05
Chromosome	86532	A	G	2714	3.50748e-05
Chromosome	86533	G	A	2644	3.41701e-05
Chromosome	86555	G	T	2616	3.38083e-05
Chromosome	86708	T	C	1462	1.88944e-05
Chromosome	86757	C	T	1375	1.777e-05
Chromosome	86776	T	C	2228	2.87939e-05
Chromosome	86787	G	A	3869	5.00016e-05
Chromosome	86813	A	C	2524	3.26193e-05
Chromosome	86940	T	C	3285	4.24542e-05
Chromosome	87087	A	G	5541	7.16099e-05
Chromosome	87303	C	T	2533	3.27356e-05
Chromosome	87392	T	C	2574	3.32655e-05
Chromosome	87419	T	C	2492	3.22057e-05
Chromosome	87579	A	G	2008	2.59507e-05
Chromosome	87595	G	T	1985	2.56534e-05
Chromosome	87612	T	G	2017	2.6067e-05
Chromosome	87717	A	G	4487	5.79884e-05
Chromosome	87786	T	C	2149	2.77729e-05
Chromosome	87825	T	A	1916	2.47617e-05
Chromosome	87834	C	T	2050	2.64935e-05
Chromosome	87989	G	A	1998	2.58215e-05
Chromosome	88000	G	A,C	3629	4.68999e-05
Chromosome	88004	T	G	1751	2.26293e-05
Chromosome	88005	G	A	1754	2.26681e-05
Chromosome	88012	C	A	1920	2.48134e-05
Chromosome	88025	G	A	1973	2.54984e-05
Chromosome	88029	C	T	1976	2.55371e-05
Chromosome	88191	C	T	2520	3.25676e-05
Chromosome	88193	A	C	2535	3.27615e-05
Chromosome	88276	G	A	2666	3.44545e-05
Chromosome	88282	C	A	2711	3.5036e-05
Chromosome	88447	G	A	2644	3.41701e-05
Chromosome	88681	A	T	3169	4.0955e-05
Chromosome	88729	G	C	3721	4.80889e-05
Chromosome	88798	A	G	3165	4.09034e-05
Chromosome	88906	C	T	3340	4.3165e-05
Chromosome	88957	A	G	2916	3.76854e-05
Chromosome	88966	A	T	2576	3.32913e-05
Chromosome	88968	G	A	2933	3.79051e-05
Chromosome	88989	T	C	2674	3.45578e-05
Chromosome	89057	A	G	2607	3.3692e-05
Chromosome	89091	G	T	2532	3.27227e-05
Chromosome	89103	A	G	2528	3.2671e-05
Chromosome	89138	A	C	5154	6.66085e-05
Chromosome	89142	C	A	2752	3.55659e-05
Chromosome	89493	C	A	3821	4.93813e-05
Chromosome	89495	C	T	1978	2.5563e-05
Chromosome	89505	G	T	3668	4.74039e-05
Chromosome	89512	C	T	1694	2.18927e-05
Chromosome	89520	A	C	1780	2.30041e-05
Chromosome	89579	A	C	1752	2.26422e-05
Chromosome	89601	G	A	1894	2.44774e-05
Chromosome	89602	G	T	1897	2.45162e-05
Chromosome	89621	G	A	1821	2.3534e-05
Chromosome	89628	A	T	1819	2.35081e-05
Chromosome	89684	A	G	3570	4.61374e-05
Chromosome	89694	A	G	3648	4.71455e-05
Chromosome	89713	C	A	3704	4.78692e-05
Chromosome	89714	G	A	3714	4.79984e-05
Chromosome	89823	C	T	4148	5.36073e-05
Chromosome	89835	A	G	1897	2.45162e-05
Chromosome	89856	A	T	4474	5.78204e-05
Chromosome	89901	A	G	4657	6.01854e-05
Chromosome	89919	C	A	2045	2.64289e-05
Chromosome	89928	C	T	2097	2.71009e-05
Chromosome	89973	A	G	2609	3.37178e-05
Chromosome	90042	C	T	2276	2.94142e-05
Chromosome	90079	G	A	2050	2.64935e-05
Chromosome	90264	A	G	1954	2.52528e-05
Chromosome	90378	A	G	2401	3.10297e-05
Chromosome	90543	A	G	5742	7.42076e-05
Chromosome	90579	A	G	2770	3.57985e-05
Chromosome	90864	C	T	1974	2.55113e-05
Chromosome	91001	TAAAA	TAAA	511	6.60398e-06
Chromosome	91045	G	A	140	1.80931e-06
Chromosome	91116	T	A	12	1.55084e-07
Chromosome	91141	A	AATATGG	24	3.10168e-07
Chromosome	91157	A	G	28	3.61862e-07
Chromosome	91161	A	C	27	3.48939e-07
Chromosome	91164	A	T	26	3.36015e-07
Chromosome	91181	T	C	21	2.71397e-07
Chromosome	91184	C	T	21	2.71397e-07
Chromosome	91185	T	G	20	2.58473e-07
Chromosome	91553	ATTT	ATT	15	1.93855e-07
Chromosome	91554	T	TA	4	5.16946e-08
Chromosome	91573	T	A	50	6.46182e-07
Chromosome	91891	C	T	658	8.50376e-06
Chromosome	92012	AAC	AACTGAC,ACTGAC,ATTAGTACTGAC	79	1.02097e-06
Chromosome	92074	G	A	654	8.45207e-06
Chromosome	92087	G	T	729	9.42134e-06
Chromosome	92113	T	A	834	1.07783e-05
Chromosome	92122	T	A	881	1.13857e-05
Chromosome	92132	A	G	935	1.20836e-05
Chromosome	92163	T	A	1022	1.3208e-05
Chromosome	92173	C	T	1094	1.41385e-05
Chromosome	92180	C	T	1072	1.38542e-05
Chromosome	92185	T	G	2250	2.90782e-05
Chromosome	92199	A	G	1152	1.4888e-05
Chromosome	92267	A	C	946	1.22258e-05
Chromosome	92359	C	T	734	9.48596e-06
Chromosome	92413	A	T	1258	1.6258e-05
Chromosome	92642	C	T	2300	2.97244e-05
Chromosome	92660	C	A	2230	2.88197e-05
Chromosome	92684	C	T	2254	2.91299e-05
Chromosome	93062	T	C	2521	3.25805e-05
Chromosome	93217	C	G	1312	1.69558e-05
Chromosome	93220	C	T	1283	1.6581e-05
Chromosome	93223	A	G	1264	1.63355e-05
Chromosome	93224	T	C	1244	1.6077e-05
Chromosome	93294	G	T	1500	1.93855e-05
Chromosome	93317	G	C	436	5.63471e-06
Chromosome	93326	T	C	434	5.60886e-06
Chromosome	93330	G	A	1281	1.65552e-05
Chromosome	93347	A	T	416	5.37624e-06
Chromosome	93374	T	C	917	1.1851e-05
Chromosome	93389	C	T	226	2.92074e-06
Chromosome	93405	C	T	164	2.11948e-06
Chromosome	93417	A	C	164	2.11948e-06
Chromosome	93541	T	A	298	3.85125e-06
Chromosome	93829	A	G	590	7.62495e-06
Chromosome	93885	A	G	1271	1.6426e-05
Chromosome	93940	T	C	647	8.3616e-06
Chromosome	93946	G	A	672	8.68469e-06
Chromosome	93954	G	A	675	8.72346e-06
Chromosome	94033	T	C	2319	2.99699e-05
Chromosome	94096	T	C	1529	1.97603e-05
Chromosome	94120	G	T	1496	1.93338e-05
Chromosome	94352	G	A	545	7.04339e-06
Chromosome	94522	G	A	207	2.6752e-06
Chromosome	94524	G	A	205	2.64935e-06
Chromosome	94530	G	A	201	2.59765e-06
Chromosome	94540	C	A	187	2.41672e-06
Chromosome	94544	C	T	181	2.33918e-06
Chromosome	94549	A	T	174	2.24872e-06
Chromosome	94550	T	A	171	2.20994e-06
Chromosome	94556	G	A	167	2.15825e-06
Chromosome	94557	G	A	181	2.33918e-06
Chromosome	94558	G	A	182	2.3521e-06
Chromosome	94563	G	A	186	2.4038e-06
Chromosome	94564	C	A	186	2.4038e-06
Chromosome	94565	C	T	183	2.36503e-06
Chromosome	94583	C	T	1032	1.33372e-05
Chromosome	94584	A	G	1028	1.32855e-05
Chromosome	94585	A	C	1031	1.33243e-05
Chromosome	94589	A	C	1045	1.35052e-05
Chromosome	94605	A	G	1117	1.44357e-05
Chromosome	94638	A	G	1255	1.62192e-05
Chromosome	94640	T	A	1284	1.6594e-05
Chromosome	94646	C	T	1259	1.62709e-05
Chromosome	94649	T	C	1121	1.44874e-05
Chromosome	94660	T	G	402	5.19531e-06
Chromosome	94667	T	A	1158	1.49656e-05
Chromosome	94670	A	T	1177	1.52111e-05
Chromosome	94680	G	T	1228	1.58702e-05
[truncated: 52,688 more rows]
